# Supplementary material for: Design, Synthesis, and Biological Evaluation of Pyrano[2,3-c]-pyrazole–Based RalA Inhibitors Against Hepatocellular Carcinoma
Source: Front Chem. 2021 Nov 15;9:700956. doi: 10.3389/fchem.2021.700956 (PMC8634879; doi:10.3389/fchem.2021.700956)
Supplement: Supplementary file 1 [file DataSheet3.ZIP]

Archive with 709 entries (616 files):
- NMR_spectra 2/4o C/
- NMR_spectra 2/4o C/4o_Carbon-1-1.jdf
- NMR_spectra 2/4o H/
- NMR_spectra 2/4o H/1/
- NMR_spectra 2/4o H/1/acqu
- NMR_spectra 2/4o H/1/acqus
- NMR_spectra 2/4o H/1/audita.txt
- NMR_spectra 2/4o H/1/cpdprg2
- NMR_spectra 2/4o H/1/fid
- NMR_spectra 2/4o H/1/format.temp
- NMR_spectra 2/4o H/1/fq1list
- NMR_spectra 2/4o H/1/pdata/
- NMR_spectra 2/4o H/1/pdata/1/
- NMR_spectra 2/4o H/1/pdata/1/1i
- NMR_spectra 2/4o H/1/pdata/1/1r
- NMR_spectra 2/4o H/1/pdata/1/auditp.txt
- NMR_spectra 2/4o H/1/pdata/1/intrng
- NMR_spectra 2/4o H/1/pdata/1/outd
- NMR_spectra 2/4o H/1/pdata/1/parm.txt
- NMR_spectra 2/4o H/1/pdata/1/peaklist.xml
- NMR_spectra 2/4o H/1/pdata/1/peakrng
- NMR_spectra 2/4o H/1/pdata/1/peaks
- NMR_spectra 2/4o H/1/pdata/1/proc
- NMR_spectra 2/4o H/1/pdata/1/procs
- NMR_spectra 2/4o H/1/pdata/1/title
- NMR_spectra 2/4o H/1/prosol_History
- NMR_spectra 2/4o H/1/pulseprogram
- NMR_spectra 2/4o H/1/scon2
- NMR_spectra 2/4o H/1/shimvalues
- NMR_spectra 2/4o H/1/specpar
- NMR_spectra 2/4o H/1/uxnmr.info
- NMR_spectra 2/4o H/1/uxnmr.par
- NMR_spectra 2/4o H/2/
- NMR_spectra 2/4o H/2/acqu
- NMR_spectra 2/4o H/2/acqus
- NMR_spectra 2/4o H/2/audita.txt
- NMR_spectra 2/4o H/2/fid
- NMR_spectra 2/4o H/2/format.temp
- NMR_spectra 2/4o H/2/fq1list
- NMR_spectra 2/4o H/2/pdata/
- NMR_spectra 2/4o H/2/pdata/1/
- NMR_spectra 2/4o H/2/pdata/1/1i
- NMR_spectra 2/4o H/2/pdata/1/1r
- NMR_spectra 2/4o H/2/pdata/1/auditp.txt
- NMR_spectra 2/4o H/2/pdata/1/intrng
- NMR_spectra 2/4o H/2/pdata/1/outd
- NMR_spectra 2/4o H/2/pdata/1/parm.txt
- NMR_spectra 2/4o H/2/pdata/1/peaklist.xml
- NMR_spectra 2/4o H/2/pdata/1/peakrng
- NMR_spectra 2/4o H/2/pdata/1/peaks
- NMR_spectra 2/4o H/2/pdata/1/proc
- NMR_spectra 2/4o H/2/pdata/1/procs
- NMR_spectra 2/4o H/2/pdata/1/title
- NMR_spectra 2/4o H/2/prosol_History
- NMR_spectra 2/4o H/2/pulseprogram
- NMR_spectra 2/4o H/2/scon2
- NMR_spectra 2/4o H/2/shimvalues
- NMR_spectra 2/4o H/2/specpar
- NMR_spectra 2/4o H/2/uxnmr.info
- NMR_spectra 2/4o H/2/uxnmr.par
- NMR_spectra 2/4p C/
- NMR_spectra 2/4p C/4p_Carbon-1-1.jdf
- NMR_spectra 2/4p H/
- NMR_spectra 2/4p H/1/
- NMR_spectra 2/4p H/1/acqu
- NMR_spectra 2/4p H/1/acqus
- NMR_spectra 2/4p H/1/audita.txt
- NMR_spectra 2/4p H/1/fid
- NMR_spectra 2/4p H/1/format.temp
- NMR_spectra 2/4p H/1/fq1list
- NMR_spectra 2/4p H/1/pdata/
- NMR_spectra 2/4p H/1/pdata/1/
- NMR_spectra 2/4p H/1/pdata/1/1i
- NMR_spectra 2/4p H/1/pdata/1/1r
- NMR_spectra 2/4p H/1/pdata/1/auditp.txt
- NMR_spectra 2/4p H/1/pdata/1/intrng
- NMR_spectra 2/4p H/1/pdata/1/outd
- NMR_spectra 2/4p H/1/pdata/1/parm.txt
- NMR_spectra 2/4p H/1/pdata/1/peaklist.xml
- NMR_spectra 2/4p H/1/pdata/1/peakrng
- NMR_spectra 2/4p H/1/pdata/1/peaks
- NMR_spectra 2/4p H/1/pdata/1/proc
- NMR_spectra 2/4p H/1/pdata/1/procs
- NMR_spectra 2/4p H/1/pdata/1/title
- NMR_spectra 2/4p H/1/prosol_History
- NMR_spectra 2/4p H/1/pulseprogram
- NMR_spectra 2/4p H/1/scon2
- NMR_spectra 2/4p H/1/shimvalues
- NMR_spectra 2/4p H/1/specpar
- NMR_spectra 2/4p H/1/uxnmr.info
- NMR_spectra 2/4p H/1/uxnmr.par
- NMR_spectra 2/4p H/2/
- NMR_spectra 2/4p H/2/acqu
- NMR_spectra 2/4p H/2/acqus
- NMR_spectra 2/4p H/2/audita.txt
- NMR_spectra 2/4p H/2/cpdprg2
- NMR_spectra 2/4p H/2/fid
- NMR_spectra 2/4p H/2/format.temp
- NMR_spectra 2/4p H/2/fq1list
- NMR_spectra 2/4p H/2/pdata/
- NMR_spectra 2/4p H/2/pdata/1/
- NMR_spectra 2/4p H/2/pdata/1/1i
- NMR_spectra 2/4p H/2/pdata/1/1r
- NMR_spectra 2/4p H/2/pdata/1/auditp.txt
- NMR_spectra 2/4p H/2/pdata/1/intrng
- NMR_spectra 2/4p H/2/pdata/1/outd
- NMR_spectra 2/4p H/2/pdata/1/parm.txt
- NMR_spectra 2/4p H/2/pdata/1/peaklist.xml
- NMR_spectra 2/4p H/2/pdata/1/peakrng
- NMR_spectra 2/4p H/2/pdata/1/peaks
- NMR_spectra 2/4p H/2/pdata/1/proc
- NMR_spectra 2/4p H/2/pdata/1/procs
- NMR_spectra 2/4p H/2/pdata/1/title
- NMR_spectra 2/4p H/2/prosol_History
- NMR_spectra 2/4p H/2/pulseprogram
- NMR_spectra 2/4p H/2/scon2
- NMR_spectra 2/4p H/2/shimvalues
- NMR_spectra 2/4p H/2/specpar
- NMR_spectra 2/4p H/2/uxnmr.info
- NMR_spectra 2/4p H/2/uxnmr.par
- NMR_spectra 2/4q C/
- NMR_spectra 2/4q C/4q_Carbon-1-1.jdf
- NMR_spectra 2/4q H/
- NMR_spectra 2/4q H/1/
- NMR_spectra 2/4q H/1/acqu
- NMR_spectra 2/4q H/1/acqus
- NMR_spectra 2/4q H/1/audita.txt
- NMR_spectra 2/4q H/1/cpdprg2
- NMR_spectra 2/4q H/1/fid
- NMR_spectra 2/4q H/1/format.temp
- NMR_spectra 2/4q H/1/fq1list
- NMR_spectra 2/4q H/1/pdata/
- NMR_spectra 2/4q H/1/pdata/1/
- NMR_spectra 2/4q H/1/pdata/1/1i
- NMR_spectra 2/4q H/1/pdata/1/1r
- NMR_spectra 2/4q H/1/pdata/1/auditp.txt
- NMR_spectra 2/4q H/1/pdata/1/intrng
- NMR_spectra 2/4q H/1/pdata/1/outd
- NMR_spectra 2/4q H/1/pdata/1/parm.txt
- NMR_spectra 2/4q H/1/pdata/1/peaklist.xml
- NMR_spectra 2/4q H/1/pdata/1/peakrng
- NMR_spectra 2/4q H/1/pdata/1/peaks
- NMR_spectra 2/4q H/1/pdata/1/proc
- NMR_spectra 2/4q H/1/pdata/1/procs
- NMR_spectra 2/4q H/1/pdata/1/title
- NMR_spectra 2/4q H/1/prosol_History
- NMR_spectra 2/4q H/1/pulseprogram
- NMR_spectra 2/4q H/1/scon2
- NMR_spectra 2/4q H/1/shimvalues
- NMR_spectra 2/4q H/1/specpar
- NMR_spectra 2/4q H/1/uxnmr.info
- NMR_spectra 2/4q H/1/uxnmr.par
- NMR_spectra 2/4q H/2/
- NMR_spectra 2/4q H/2/acqu
- NMR_spectra 2/4q H/2/acqus
- NMR_spectra 2/4q H/2/audita.txt
- NMR_spectra 2/4q H/2/fid
- NMR_spectra 2/4q H/2/format.temp
- NMR_spectra 2/4q H/2/fq1list
- NMR_spectra 2/4q H/2/pdata/
- NMR_spectra 2/4q H/2/pdata/1/
- NMR_spectra 2/4q H/2/pdata/1/1i
- NMR_spectra 2/4q H/2/pdata/1/1r
- NMR_spectra 2/4q H/2/pdata/1/auditp.txt
- NMR_spectra 2/4q H/2/pdata/1/intrng
- NMR_spectra 2/4q H/2/pdata/1/outd
- NMR_spectra 2/4q H/2/pdata/1/parm.txt
- NMR_spectra 2/4q H/2/pdata/1/peaklist.xml
- NMR_spectra 2/4q H/2/pdata/1/peakrng
- NMR_spectra 2/4q H/2/pdata/1/peaks
- NMR_spectra 2/4q H/2/pdata/1/proc
- NMR_spectra 2/4q H/2/pdata/1/procs
- NMR_spectra 2/4q H/2/pdata/1/title
- NMR_spectra 2/4q H/2/prosol_History
- NMR_spectra 2/4q H/2/pulseprogram
- NMR_spectra 2/4q H/2/scon2
- NMR_spectra 2/4q H/2/shimvalues
- NMR_spectra 2/4q H/2/specpar
- NMR_spectra 2/4q H/2/uxnmr.info
- NMR_spectra 2/4q H/2/uxnmr.par
- NMR_spectra 2/4r C/
- NMR_spectra 2/4r C/4r_Carbon-1-1.jdf
- NMR_spectra 2/4r H/
- NMR_spectra 2/4r H/1/
- NMR_spectra 2/4r H/1/acqu
- NMR_spectra 2/4r H/1/acqus
- NMR_spectra 2/4r H/1/audita.txt
- NMR_spectra 2/4r H/1/cpdprg2
- NMR_spectra 2/4r H/1/fid
- NMR_spectra 2/4r H/1/format.temp
- NMR_spectra 2/4r H/1/fq1list
- NMR_spectra 2/4r H/1/pdata/
- NMR_spectra 2/4r H/1/pdata/1/
- NMR_spectra 2/4r H/1/pdata/1/1i
- NMR_spectra 2/4r H/1/pdata/1/1r
- NMR_spectra 2/4r H/1/pdata/1/auditp.txt
- NMR_spectra 2/4r H/1/pdata/1/intrng
- NMR_spectra 2/4r H/1/pdata/1/outd
- NMR_spectra 2/4r H/1/pdata/1/parm.txt
- NMR_spectra 2/4r H/1/pdata/1/peaklist.xml
- NMR_spectra 2/4r H/1/pdata/1/peakrng
- NMR_spectra 2/4r H/1/pdata/1/peaks
- NMR_spectra 2/4r H/1/pdata/1/proc
- NMR_spectra 2/4r H/1/pdata/1/procs
- NMR_spectra 2/4r H/1/pdata/1/title
- NMR_spectra 2/4r H/1/prosol_History
- NMR_spectra 2/4r H/1/pulseprogram
- NMR_spectra 2/4r H/1/scon2
- NMR_spectra 2/4r H/1/shimvalues
- NMR_spectra 2/4r H/1/specpar
- NMR_spectra 2/4r H/1/uxnmr.info
- NMR_spectra 2/4r H/1/uxnmr.par
- NMR_spectra 2/4r H/2/
- NMR_spectra 2/4r H/2/acqu
- NMR_spectra 2/4r H/2/acqus
- NMR_spectra 2/4r H/2/audita.txt
- NMR_spectra 2/4r H/2/fid
- NMR_spectra 2/4r H/2/format.temp
- NMR_spectra 2/4r H/2/fq1list
- NMR_spectra 2/4r H/2/pdata/
- NMR_spectra 2/4r H/2/pdata/1/
- NMR_spectra 2/4r H/2/pdata/1/1i
- NMR_spectra 2/4r H/2/pdata/1/1r
- NMR_spectra 2/4r H/2/pdata/1/auditp.txt
- NMR_spectra 2/4r H/2/pdata/1/intrng
- NMR_spectra 2/4r H/2/pdata/1/outd
- NMR_spectra 2/4r H/2/pdata/1/parm.txt
- NMR_spectra 2/4r H/2/pdata/1/peaklist.xml
- NMR_spectra 2/4r H/2/pdata/1/peakrng
- NMR_spectra 2/4r H/2/pdata/1/peaks
- NMR_spectra 2/4r H/2/pdata/1/proc
- NMR_spectra 2/4r H/2/pdata/1/procs
- NMR_spectra 2/4r H/2/pdata/1/title
- NMR_spectra 2/4r H/2/prosol_History
- NMR_spectra 2/4r H/2/pulseprogram
- NMR_spectra 2/4r H/2/scon2
- NMR_spectra 2/4r H/2/shimvalues
- NMR_spectra 2/4r H/2/specpar
- NMR_spectra 2/4r H/2/uxnmr.info
- NMR_spectra 2/4r H/2/uxnmr.par
- NMR_spectra 2/4s C/
- NMR_spectra 2/4s C/2/
- NMR_spectra 2/4s C/2/acqu
- NMR_spectra 2/4s C/2/acqus
- NMR_spectra 2/4s C/2/audita.txt
- NMR_spectra 2/4s C/2/cpdprg2
- NMR_spectra 2/4s C/2/fid
- NMR_spectra 2/4s C/2/format.temp
- NMR_spectra 2/4s C/2/fq1list
- NMR_spectra 2/4s C/2/pdata/
- NMR_spectra 2/4s C/2/pdata/1/
- NMR_spectra 2/4s C/2/pdata/1/1i
- NMR_spectra 2/4s C/2/pdata/1/1r
- NMR_spectra 2/4s C/2/pdata/1/auditp.txt
- NMR_spectra 2/4s C/2/pdata/1/intrng
- NMR_spectra 2/4s C/2/pdata/1/outd
- NMR_spectra 2/4s C/2/pdata/1/parm.txt
- NMR_spectra 2/4s C/2/pdata/1/peaklist.xml
- NMR_spectra 2/4s C/2/pdata/1/peakrng
- NMR_spectra 2/4s C/2/pdata/1/peaks
- NMR_spectra 2/4s C/2/pdata/1/proc
- NMR_spectra 2/4s C/2/pdata/1/procs
- NMR_spectra 2/4s C/2/pdata/1/title
- NMR_spectra 2/4s C/2/prosol_History
- NMR_spectra 2/4s C/2/pulseprogram
- NMR_spectra 2/4s C/2/scon2
- NMR_spectra 2/4s C/2/shimvalues
- NMR_spectra 2/4s C/2/specpar
- NMR_spectra 2/4s C/2/uxnmr.info
- NMR_spectra 2/4s C/2/uxnmr.par
- NMR_spectra 2/4s H/
- NMR_spectra 2/4s H/1/
- NMR_spectra 2/4s H/1/acqu
- NMR_spectra 2/4s H/1/acqus
- NMR_spectra 2/4s H/1/audita.txt
- NMR_spectra 2/4s H/1/fid
- NMR_spectra 2/4s H/1/format.temp
- NMR_spectra 2/4s H/1/fq1list
- NMR_spectra 2/4s H/1/pdata/
- NMR_spectra 2/4s H/1/pdata/1/
- NMR_spectra 2/4s H/1/pdata/1/1i
- NMR_spectra 2/4s H/1/pdata/1/1r
- NMR_spectra 2/4s H/1/pdata/1/auditp.txt
- NMR_spectra 2/4s H/1/pdata/1/intrng
- NMR_spectra 2/4s H/1/pdata/1/outd
- NMR_spectra 2/4s H/1/pdata/1/parm.txt
- NMR_spectra 2/4s H/1/pdata/1/peaklist.xml
- NMR_spectra 2/4s H/1/pdata/1/peakrng
- NMR_spectra 2/4s H/1/pdata/1/peaks
- NMR_spectra 2/4s H/1/pdata/1/proc
- NMR_spectra 2/4s H/1/pdata/1/procs
- NMR_spectra 2/4s H/1/pdata/1/title
- NMR_spectra 2/4s H/1/prosol_History
- NMR_spectra 2/4s H/1/pulseprogram
- NMR_spectra 2/4s H/1/scon2
- NMR_spectra 2/4s H/1/shimvalues
- NMR_spectra 2/4s H/1/specpar
- NMR_spectra 2/4s H/1/uxnmr.info
- NMR_spectra 2/4s H/1/uxnmr.par
- NMR_spectra 2/4t H C/
[truncated: 409 more entries]
