# Supplementary material for: Design, Synthesis, and Biological Evaluation of Pyrano[2,3-c]-pyrazole–Based RalA Inhibitors Against Hepatocellular Carcinoma
Source: Front Chem. 2021 Nov 15;9:700956. doi: 10.3389/fchem.2021.700956 (PMC8634879; doi:10.3389/fchem.2021.700956)
Supplement: Supplementary file 1 [file DataSheet3.ZIP › NMR_spectra 2/4o H/1/audita.txt]

##TITLE= Audit trail, TOPSPIN		Version 3.2
##JCAMPDX= 5.01
##ORIGIN= Bruker BioSpin GmbH
##OWNER= nmrsu
$$ //MJYTSEX5Z6LAL7F/DATA_backup/test/HG-HMY-190716-1/1/audita.txt
##AUDIT TRAIL=  $$ (NUMBER, WHEN, WHO, WHERE, PROCESS, VERSION, WHAT)
(   1,<2019-07-21 06:21:47.796 +0800>,<nmrsu>,<EP-10036449>,<go>,<TOPSPIN 3.2>,
      <created by zg
	started at 2019-07-21 05:52:31.311 +0800,
	POWCHK enabled, PULCHK disabled,
       configuration hash MD5:
       19 C4 DD AA 54 DA AF C0 25 4C 35 84 C7 82 3D 68
       data hash MD5: 64K
       74 87 E0 75 BD 77 60 F4 54 DB C2 42 CA C7 EF 23>)
(   2,<2019-07-21 06:21:48.638 +0800>,<nmrsu>,<EP-10036449>,<audit>,<TOPSPIN 3.2>,
      <user comment:
       ICON-NMR User ID: test
       data hash MD5: 64K
       74 87 E0 75 BD 77 60 F4 54 DB C2 42 CA C7 EF 23>)
(   3,<2019-07-21 06:21:50.542 +0800>,<nmrsu>,<EP-10036449>,<dirdata>,<TOPSPIN 3.2>,
      <wrpa from 1 1 "HG-HMY-190716-1" "D:/NMR_DATA/test"
       data hash MD5: 64K
       74 87 E0 75 BD 77 60 F4 54 DB C2 42 CA C7 EF 23>)
##END=

$$ hash MD5
$$ A6 66 36 83 80 51 A7 B5 74 69 10 50 6A B0 D4 C5
