# Supplementary material for: Design, Synthesis, and Biological Evaluation of Pyrano[2,3-c]-pyrazole–Based RalA Inhibitors Against Hepatocellular Carcinoma
Source: Front Chem. 2021 Nov 15;9:700956. doi: 10.3389/fchem.2021.700956 (PMC8634879; doi:10.3389/fchem.2021.700956)
Supplement: Supplementary file 1 [file DataSheet3.ZIP › NMR_spectra 2/4o H/1/pdata/1/peaklist.xml]

<?xml version="1.0" encoding="UTF-8"?>
<PeakList>
  <PeakList1D>
    <PeakList1DHeader creator="nmrsu" date="2019-07-21T06:21:49.559+08:00" expNo="1" name="HG-HMY-190716-1" owner="" procNo="1" source="D:/NMR_DATA/test">
      <PeakPickDetails>F1=219.455597ppm, F2=-19.464989ppm, MI=0.00cm, MAXI=10000.00cm, PC=1.400
      </PeakPickDetails>
    </PeakList1DHeader>
    <Peak1D F1="147.377457" intensity="4.046105e+000" type="0"/>
    <Peak1D F1="140.914948" intensity="2.545306e+000" type="0"/>
    <Peak1D F1="140.575089" intensity="3.599864e+000" type="0"/>
    <Peak1D F1="140.165405" intensity="4.816277e+000" type="0"/>
    <Peak1D F1="138.205353" intensity="5.342177e+000" type="0"/>
    <Peak1D F1="136.930267" intensity="3.994951e+000" type="0"/>
    <Peak1D F1="134.627670" intensity="2.316169e+000" type="0"/>
    <Peak1D F1="133.848038" intensity="2.442703e+000" type="0"/>
    <Peak1D F1="131.070206" intensity="3.455898e+000" type="0"/>
    <Peak1D F1="129.723190" intensity="8.950555e+000" type="0"/>
    <Peak1D F1="129.302368" intensity="1.385610e+000" type="0"/>
    <Peak1D F1="129.224380" intensity="5.104055e+000" type="0"/>
    <Peak1D F1="128.962433" intensity="1.034992e+001" type="0"/>
    <Peak1D F1="128.892715" intensity="2.512518e+000" type="0"/>
    <Peak1D F1="128.309875" intensity="3.725550e+000" type="0"/>
    <Peak1D F1="126.392227" intensity="4.170663e+000" type="0"/>
    <Peak1D F1="126.355103" intensity="3.823331e+000" type="0"/>
    <Peak1D F1="125.854942" intensity="8.505529e-001" type="0"/>
    <Peak1D F1="123.337418" intensity="9.215785e+000" type="0"/>
    <Peak1D F1="123.149559" intensity="1.057549e+000" type="0"/>
    <Peak1D F1="113.745003" intensity="2.687121e+000" type="0"/>
    <Peak1D F1="113.656769" intensity="3.086520e+000" type="0"/>
    <Peak1D F1="107.749199" intensity="3.893420e+000" type="0"/>
    <Peak1D F1="65.653145" intensity="4.157036e+000" type="0"/>
    <Peak1D F1="46.335217" intensity="4.870504e+000" type="0"/>
    <Peak1D F1="40.641514" intensity="1.500000e+001" type="0"/>
    <Peak1D F1="40.433144" intensity="4.578720e+001" type="0"/>
    <Peak1D F1="40.224388" intensity="9.169072e+001" type="0"/>
    <Peak1D F1="40.015347" intensity="1.084785e+002" type="0"/>
    <Peak1D F1="39.806934" intensity="9.096658e+001" type="0"/>
    <Peak1D F1="39.598133" intensity="4.547028e+001" type="0"/>
    <Peak1D F1="39.389622" intensity="1.503528e+001" type="0"/>
    <Peak1D F1="27.443575" intensity="4.232162e+000" type="0"/>
    <Peak1D F1="15.036440" intensity="5.200162e+000" type="0"/>
  </PeakList1D>
</PeakList>
