# Supplementary material for: Design, Synthesis, and Biological Evaluation of Pyrano[2,3-c]-pyrazole–Based RalA Inhibitors Against Hepatocellular Carcinoma
Source: Front Chem. 2021 Nov 15;9:700956. doi: 10.3389/fchem.2021.700956 (PMC8634879; doi:10.3389/fchem.2021.700956)
Supplement: Supplementary file 1 [file DataSheet3.ZIP › NMR_spectra 2/4o H/2/pdata/1/auditp.txt]

##TITLE= Audit trail, TOPSPIN		Version 3.2
##JCAMPDX= 5.01
##ORIGIN= Bruker BioSpin GmbH
##OWNER= nmrsu
$$ //MJYTSEX5Z6LAL7F/DATA_backup/test/HG-HMY-190716-1/2/pdata/1/auditp.txt
##AUDIT TRAIL=  $$ (NUMBER, WHEN, WHO, WHERE, PROCESS, VERSION, WHAT)
(   1,<2019-07-21 06:23:12.566 +0800>,<nmrsu>,<EP-10036449>,<go>,<TOPSPIN 3.2>,
      <created by zg
	started at 2019-07-21 06:22:30.119 +0800,
	POWCHK enabled, PULCHK disabled,
       configuration hash MD5:
       19 C4 DD AA 54 DA AF C0 25 4C 35 84 C7 82 3D 68
       data hash MD5: 64K
       1E 17 D1 27 F6 B1 4E A3 8D 25 49 71 38 1F CD 0F>)
(   2,<2019-07-21 06:23:13.565 +0800>,<nmrsu>,<EP-10036449>,<audit>,<TOPSPIN 3.2>,
      <user comment:
       ICON-NMR User ID: test
       data hash MD5: 64K
       1E 17 D1 27 F6 B1 4E A3 8D 25 49 71 38 1F CD 0F>)
(   3,<2019-07-21 06:23:14.095 +0800>,<nmrsu>,<EP-10036449>,<proc1d>,<TOPSPIN 3.2>,
      <Start of raw data processing
       ef LB = 0.3 FT_mod = 6 PKNL = 1 SI = 64K 
       data hash MD5: 64K
       90 27 BB 23 DB 5C 75 8B B8 9B 56 BB 72 47 52 3D>)
(   4,<2019-07-21 06:23:14.438 +0800>,<nmrsu>,<EP-10036449>,<proc1d>,<TOPSPIN 3.2>,
      <apk 
       data hash MD5: 64K
       FE 2D 11 47 5F 85 26 CE 29 C3 7F 71 00 D1 EF 2C>)
(   5,<2019-07-21 06:23:14.532 +0800>,<nmrsu>,<EP-10036449>,<proc1d>,<TOPSPIN 3.2>,
      <abs ABSG = 5 
       data hash MD5: 64K
       33 8B 6A 2F F5 BA 3B DC 71 9A 35 8A B1 F2 59 EE>)
(   6,<2019-07-21 06:23:15.686 +0800>,<nmrsu>,<EP-10036449>,<dirdata>,<TOPSPIN 3.2>,
      <wrpa from 1 2 "HG-HMY-190716-1" "D:/NMR_DATA/test"
       data hash MD5: 64K
       33 8B 6A 2F F5 BA 3B DC 71 9A 35 8A B1 F2 59 EE>)
##END=

$$ hash MD5
$$ 53 99 66 ED 6E 32 C7 DD 2B EA CD 35 F2 B4 C5 61
