# Supplementary material for: Design, Synthesis, and Biological Evaluation of Pyrano[2,3-c]-pyrazole–Based RalA Inhibitors Against Hepatocellular Carcinoma
Source: Front Chem. 2021 Nov 15;9:700956. doi: 10.3389/fchem.2021.700956 (PMC8634879; doi:10.3389/fchem.2021.700956)
Supplement: Supplementary file 1 [file DataSheet3.ZIP › NMR_spectra 2/4o H/2/pdata/1/intrng]

P 0
8.403545   6.876634
6.172305   5.818766
5.374474   4.998017
4.161379   2.803445
2.803140   2.386960
2.386654   1.854053
1.848553   0.979830
0.979525   0.672126
0.251362   -0.128150
