# Supplementary material for: Design, Synthesis, and Biological Evaluation of Pyrano[2,3-c]-pyrazole–Based RalA Inhibitors Against Hepatocellular Carcinoma
Source: Front Chem. 2021 Nov 15;9:700956. doi: 10.3389/fchem.2021.700956 (PMC8634879; doi:10.3389/fchem.2021.700956)
Supplement: Supplementary file 1 [file DataSheet3.ZIP › NMR_spectra 2/4o H/2/pdata/1/peaklist.xml]

<?xml version="1.0" encoding="UTF-8"?>
<PeakList>
  <PeakList1D>
    <PeakList1DHeader creator="nmrsu" date="2019-07-21T06:23:14.563+08:00" expNo="2" name="HG-HMY-190716-1" owner="" procNo="1" source="D:/NMR_DATA/test">
      <PeakPickDetails>F1=16.184160ppm, F2=-3.841383ppm, MI=0.00cm, MAXI=10000.00cm, PC=1.000
      </PeakPickDetails>
    </PeakList1DHeader>
    <Peak1D F1="8.684156" intensity="7.215218e-003" type="0"/>
    <Peak1D F1="8.363908" intensity="1.426015e-002" type="0"/>
    <Peak1D F1="8.352644" intensity="1.315367e-002" type="0"/>
    <Peak1D F1="8.314953" intensity="1.000763e-002" type="0"/>
    <Peak1D F1="8.300954" intensity="6.904813e-003" type="0"/>
    <Peak1D F1="8.251154" intensity="7.360723e-003" type="0"/>
    <Peak1D F1="8.213852" intensity="1.106005e-002" type="0"/>
    <Peak1D F1="8.126764" intensity="1.955571e+000" type="0"/>
    <Peak1D F1="8.123429" intensity="1.961462e+000" type="0"/>
    <Peak1D F1="8.114357" intensity="2.062767e+000" type="0"/>
    <Peak1D F1="8.111041" intensity="1.912202e+000" type="0"/>
    <Peak1D F1="8.095090" intensity="6.811752e-001" type="0"/>
    <Peak1D F1="8.091918" intensity="6.609858e-001" type="0"/>
    <Peak1D F1="8.082607" intensity="6.865184e-001" type="0"/>
    <Peak1D F1="8.079464" intensity="6.319316e-001" type="0"/>
    <Peak1D F1="8.021835" intensity="1.517129e-002" type="0"/>
    <Peak1D F1="7.984537" intensity="4.711853e-002" type="0"/>
    <Peak1D F1="7.964185" intensity="5.779888e-002" type="0"/>
    <Peak1D F1="7.903370" intensity="2.797939e+000" type="0"/>
    <Peak1D F1="7.882689" intensity="3.378127e+000" type="0"/>
    <Peak1D F1="7.847429" intensity="8.550863e-002" type="0"/>
    <Peak1D F1="7.821914" intensity="2.515593e-002" type="0"/>
    <Peak1D F1="7.799551" intensity="2.467476e-002" type="0"/>
    <Peak1D F1="7.776473" intensity="4.561470e-002" type="0"/>
    <Peak1D F1="7.758554" intensity="5.385364e-002" type="0"/>
    <Peak1D F1="7.712919" intensity="3.151953e+000" type="0"/>
    <Peak1D F1="7.692382" intensity="2.681874e+000" type="0"/>
    <Peak1D F1="7.666161" intensity="7.316026e-001" type="0"/>
    <Peak1D F1="7.662966" intensity="7.159649e-001" type="0"/>
    <Peak1D F1="7.656821" intensity="7.506131e-001" type="0"/>
    <Peak1D F1="7.653622" intensity="6.781223e-001" type="0"/>
    <Peak1D F1="7.555970" intensity="1.999408e+000" type="0"/>
    <Peak1D F1="7.552598" intensity="2.017534e+000" type="0"/>
    <Peak1D F1="7.546181" intensity="2.144759e+000" type="0"/>
    <Peak1D F1="7.542853" intensity="1.921548e+000" type="0"/>
    <Peak1D F1="7.506150" intensity="3.720917e-002" type="0"/>
    <Peak1D F1="7.483932" intensity="3.940577e-002" type="0"/>
    <Peak1D F1="7.465004" intensity="4.345608e-002" type="0"/>
    <Peak1D F1="7.443857" intensity="5.109280e-002" type="0"/>
    <Peak1D F1="7.409483" intensity="7.131702e-001" type="0"/>
    <Peak1D F1="7.405388" intensity="1.060009e+000" type="0"/>
    <Peak1D F1="7.400606" intensity="7.257252e-001" type="0"/>
    <Peak1D F1="7.388334" intensity="3.028223e+000" type="0"/>
    <Peak1D F1="7.369292" intensity="3.152352e+000" type="0"/>
    <Peak1D F1="7.360060" intensity="1.390160e+000" type="0"/>
    <Peak1D F1="7.356424" intensity="1.895122e+000" type="0"/>
    <Peak1D F1="7.345288" intensity="7.027188e-001" type="0"/>
    <Peak1D F1="7.339168" intensity="1.509375e+000" type="0"/>
    <Peak1D F1="7.329396" intensity="9.118128e-001" type="0"/>
    <Peak1D F1="7.319977" intensity="1.073174e+000" type="0"/>
    <Peak1D F1="7.316987" intensity="8.918040e-001" type="0"/>
    <Peak1D F1="7.307412" intensity="5.931635e-001" type="0"/>
    <Peak1D F1="7.219849" intensity="2.717812e+000" type="0"/>
    <Peak1D F1="7.216342" intensity="3.470069e+000" type="0"/>
    <Peak1D F1="7.198791" intensity="2.858743e+000" type="0"/>
    <Peak1D F1="7.160872" intensity="3.079203e-002" type="0"/>
    <Peak1D F1="7.110844" intensity="6.046616e-002" type="0"/>
    <Peak1D F1="7.105347" intensity="6.260464e-002" type="0"/>
    <Peak1D F1="7.102272" intensity="6.188854e-002" type="0"/>
    <Peak1D F1="7.077005" intensity="6.884092e-002" type="0"/>
    <Peak1D F1="7.055649" intensity="1.780781e+000" type="0"/>
    <Peak1D F1="7.045634" intensity="2.203890e+000" type="0"/>
    <Peak1D F1="7.043449" intensity="2.104194e+000" type="0"/>
    <Peak1D F1="7.033415" intensity="1.661915e+000" type="0"/>
    <Peak1D F1="6.996119" intensity="1.942835e-002" type="0"/>
    <Peak1D F1="6.948811" intensity="1.217136e-002" type="0"/>
    <Peak1D F1="6.908641" intensity="3.516336e-002" type="0"/>
    <Peak1D F1="6.899853" intensity="3.810787e-002" type="0"/>
    <Peak1D F1="6.896375" intensity="4.132691e-002" type="0"/>
    <Peak1D F1="6.887593" intensity="3.298452e-002" type="0"/>
    <Peak1D F1="6.873544" intensity="8.070113e-003" type="0"/>
    <Peak1D F1="6.855135" intensity="7.323478e-003" type="0"/>
    <Peak1D F1="6.849591" intensity="8.438769e-003" type="0"/>
    <Peak1D F1="6.835497" intensity="7.377450e-003" type="0"/>
    <Peak1D F1="6.824420" intensity="1.100480e-002" type="0"/>
    <Peak1D F1="6.171985" intensity="9.138259e-003" type="0"/>
    <Peak1D F1="6.148386" intensity="1.057148e-002" type="0"/>
    <Peak1D F1="6.076858" intensity="9.285942e-003" type="0"/>
    <Peak1D F1="6.057678" intensity="1.157260e-002" type="0"/>
    <Peak1D F1="6.051080" intensity="1.257633e-002" type="0"/>
    <Peak1D F1="5.991757" intensity="2.555814e+000" type="0"/>
    <Peak1D F1="5.968719" intensity="2.728601e+000" type="0"/>
    <Peak1D F1="5.808543" intensity="8.315365e-003" type="0"/>
    <Peak1D F1="5.786112" intensity="9.820552e-003" type="0"/>
    <Peak1D F1="5.751721" intensity="3.022866e-002" type="0"/>
    <Peak1D F1="5.350911" intensity="7.649744e-003" type="0"/>
    <Peak1D F1="5.326796" intensity="1.296875e-002" type="0"/>
    <Peak1D F1="5.315721" intensity="7.108659e-003" type="0"/>
    <Peak1D F1="5.268848" intensity="8.064242e-003" type="0"/>
    <Peak1D F1="5.182237" intensity="1.633116e+000" type="0"/>
    <Peak1D F1="5.159254" intensity="1.548590e+000" type="0"/>
    <Peak1D F1="5.008868" intensity="8.971839e-003" type="0"/>
    <Peak1D F1="4.989669" intensity="9.512644e-003" type="0"/>
    <Peak1D F1="4.949061" intensity="1.066218e-002" type="0"/>
    <Peak1D F1="4.921079" intensity="1.013774e-002" type="0"/>
    <Peak1D F1="4.774275" intensity="6.947728e-003" type="0"/>
    <Peak1D F1="4.413089" intensity="6.685023e-003" type="0"/>
    <Peak1D F1="4.222550" intensity="6.333632e-003" type="0"/>
    <Peak1D F1="4.186988" intensity="6.779745e-003" type="0"/>
    <Peak1D F1="4.152170" intensity="6.827700e-003" type="0"/>
    <Peak1D F1="4.133187" intensity="7.200506e-003" type="0"/>
    <Peak1D F1="4.101947" intensity="7.552257e-003" type="0"/>
    <Peak1D F1="4.049235" intensity="9.465916e-003" type="0"/>
    <Peak1D F1="3.996835" intensity="8.770231e-003" type="0"/>
    <Peak1D F1="3.930855" intensity="9.043394e-003" type="0"/>
    <Peak1D F1="3.879374" intensity="1.090617e-002" type="0"/>
    <Peak1D F1="3.851780" intensity="1.854395e-002" type="0"/>
    <Peak1D F1="3.833897" intensity="3.650196e-002" type="0"/>
    <Peak1D F1="3.747828" intensity="2.364874e-002" type="0"/>
    <Peak1D F1="3.681716" intensity="1.647381e+000" type="0"/>
    <Peak1D F1="3.670096" intensity="1.891414e+000" type="0"/>
    <Peak1D F1="3.658039" intensity="1.672353e+000" type="0"/>
    <Peak1D F1="3.546693" intensity="2.578162e-002" type="0"/>
    <Peak1D F1="3.513312" intensity="4.051951e-002" type="0"/>
    <Peak1D F1="3.366943" intensity="1.500000e+001" type="0"/>
    <Peak1D F1="3.208537" intensity="1.574376e-002" type="0"/>
    <Peak1D F1="3.122242" intensity="1.167925e-002" type="0"/>
    <Peak1D F1="3.103337" intensity="9.972674e-003" type="0"/>
    <Peak1D F1="3.068892" intensity="1.581776e-002" type="0"/>
    <Peak1D F1="2.919373" intensity="1.592060e+000" type="0"/>
    <Peak1D F1="2.907443" intensity="1.886022e+000" type="0"/>
    <Peak1D F1="2.895724" intensity="1.426997e+000" type="0"/>
    <Peak1D F1="2.809195" intensity="7.253918e-003" type="0"/>
    <Peak1D F1="2.787318" intensity="6.490770e-003" type="0"/>
    <Peak1D F1="2.762213" intensity="7.993715e-003" type="0"/>
    <Peak1D F1="2.736080" intensity="1.732327e-002" type="0"/>
    <Peak1D F1="2.673972" intensity="4.013777e-002" type="0"/>
    <Peak1D F1="2.509014" intensity="4.638068e+000" type="0"/>
    <Peak1D F1="2.504661" intensity="5.864150e+000" type="0"/>
    <Peak1D F1="2.500308" intensity="4.270190e+000" type="0"/>
    <Peak1D F1="2.387453" intensity="6.522858e-003" type="0"/>
    <Peak1D F1="2.372273" intensity="9.389089e-003" type="0"/>
    <Peak1D F1="2.331882" intensity="3.433087e-002" type="0"/>
    <Peak1D F1="2.256908" intensity="3.493791e-002" type="0"/>
    <Peak1D F1="2.245574" intensity="3.260846e-002" type="0"/>
    <Peak1D F1="2.235358" intensity="5.276221e-002" type="0"/>
    <Peak1D F1="2.225237" intensity="8.042552e-002" type="0"/>
    <Peak1D F1="2.210395" intensity="2.418813e-002" type="0"/>
    <Peak1D F1="2.066393" intensity="1.313503e+001" type="0"/>
    <Peak1D F1="2.007759" intensity="1.779153e-002" type="0"/>
    <Peak1D F1="1.992344" intensity="1.782488e-002" type="0"/>
    <Peak1D F1="1.904129" intensity="6.690556e-002" type="0"/>
    <Peak1D F1="1.872698" intensity="2.464999e-002" type="0"/>
    <Peak1D F1="1.863523" intensity="1.409874e-002" type="0"/>
    <Peak1D F1="1.845946" intensity="8.535124e-003" type="0"/>
    <Peak1D F1="1.830687" intensity="7.144195e-003" type="0"/>
    <Peak1D F1="1.711268" intensity="1.296092e-002" type="0"/>
    <Peak1D F1="1.688629" intensity="1.217176e-002" type="0"/>
    <Peak1D F1="1.664701" intensity="8.798037e-003" type="0"/>
    <Peak1D F1="1.582018" intensity="1.880773e-002" type="0"/>
    <Peak1D F1="1.557446" intensity="1.329554e-002" type="0"/>
    <Peak1D F1="1.542037" intensity="1.307394e-002" type="0"/>
    <Peak1D F1="1.522694" intensity="1.867345e-002" type="0"/>
    <Peak1D F1="1.505968" intensity="1.912840e-002" type="0"/>
    <Peak1D F1="1.496990" intensity="2.083619e-002" type="0"/>
    <Peak1D F1="1.479826" intensity="2.117506e-002" type="0"/>
    <Peak1D F1="1.466972" intensity="1.827400e-002" type="0"/>
    <Peak1D F1="1.396680" intensity="6.053018e-001" type="0"/>
    <Peak1D F1="1.356940" intensity="1.341217e-002" type="0"/>
    <Peak1D F1="1.339301" intensity="1.827055e-002" type="0"/>
    <Peak1D F1="1.325534" intensity="2.100511e-002" type="0"/>
    <Peak1D F1="1.307292" intensity="3.814586e-002" type="0"/>
    <Peak1D F1="1.301018" intensity="4.439057e-002" type="0"/>
    <Peak1D F1="1.276747" intensity="5.451249e-002" type="0"/>
    <Peak1D F1="1.259197" intensity="8.554867e-002" type="0"/>
    <Peak1D F1="1.240585" intensity="1.283176e-001" type="0"/>
    <Peak1D F1="1.213500" intensity="2.491156e-002" type="0"/>
    <Peak1D F1="1.196753" intensity="1.628867e-002" type="0"/>
    <Peak1D F1="1.178608" intensity="1.305626e-002" type="0"/>
    <Peak1D F1="1.152942" intensity="2.608959e-002" type="0"/>
    <Peak1D F1="1.138214" intensity="3.625585e-002" type="0"/>
    <Peak1D F1="1.120269" intensity="3.295204e-002" type="0"/>
    <Peak1D F1="1.102116" intensity="2.630854e-002" type="0"/>
    <Peak1D F1="1.087625" intensity="2.149161e-002" type="0"/>
    <Peak1D F1="1.070115" intensity="2.070980e-002" type="0"/>
    <Peak1D F1="1.054620" intensity="1.889549e-002" type="0"/>
    <Peak1D F1="1.035951" intensity="1.578806e-002" type="0"/>
    <Peak1D F1="1.011156" intensity="1.850202e-002" type="0"/>
    <Peak1D F1="0.993391" intensity="9.151710e-003" type="0"/>
    <Peak1D F1="0.960027" intensity="3.098351e-002" type="0"/>
    <Peak1D F1="0.953817" intensity="9.139845e-002" type="0"/>
    <Peak1D F1="0.937118" intensity="1.068595e-001" type="0"/>
    <Peak1D F1="0.922536" intensity="2.130011e-002" type="0"/>
    <Peak1D F1="0.895190" intensity="1.459994e-002" type="0"/>
    <Peak1D F1="0.870964" intensity="8.898499e-002" type="0"/>
    <Peak1D F1="0.854428" intensity="2.840146e-001" type="0"/>
    <Peak1D F1="0.837964" intensity="2.412855e-001" type="0"/>
    <Peak1D F1="0.832424" intensity="3.355738e-001" type="0"/>
    <Peak1D F1="0.815551" intensity="1.566168e-001" type="0"/>
    <Peak1D F1="0.784741" intensity="8.299273e-003" type="0"/>
    <Peak1D F1="0.768288" intensity="7.480794e-003" type="0"/>
    <Peak1D F1="0.758805" intensity="8.177883e-003" type="0"/>
    <Peak1D F1="0.037323" intensity="1.003699e-002" type="0"/>
    <Peak1D F1="-0.000149" intensity="1.522382e+000" type="0"/>
    <Peak1D F1="-1.620925" intensity="6.322093e-003" type="0"/>
    <Peak1D F1="-2.254462" intensity="7.091192e-003" type="0"/>
    <Peak1D F1="-2.318743" intensity="6.547782e-003" type="0"/>
  </PeakList1D>
</PeakList>
