# Supplementary material for: Design, Synthesis, and Biological Evaluation of Pyrano[2,3-c]-pyrazole–Based RalA Inhibitors Against Hepatocellular Carcinoma
Source: Front Chem. 2021 Nov 15;9:700956. doi: 10.3389/fchem.2021.700956 (PMC8634879; doi:10.3389/fchem.2021.700956)
Supplement: Supplementary file 1 [file DataSheet3.ZIP › NMR_spectra 2/4o H/2/shimvalues]

# Sun Jul 21 06:23:13 2019
#$$PROBEID=2
#$$PROBEINFO=5 mm PABBO BB/19F-1H/D Z-GRD Z116098/0014
#$$PICSINFO=Z116098_0014_02.par
#$$SHIMID=292722
#
# Active Shim Gradients
#
Z           		10414           
Z2          		3768            
Z3          		-756            
Z4          		-4128           
Z5          		-54             
Z6          		1635            
Z7          		-1681           
Z8          		9709            
X           		-4028           
XZ          		14560           
XZ2         		-12692          
XZ3         		-2260           
XZ4         		1226            
XZ5         		-7025           
Y           		207             
YZ          		-5744           
YZ2         		-31             
YZ3         		121             
YZ4         		2311            
YZ5         		-314            
XY          		10837           
XYZ         		641             
XYZ2        		-707            
XYZ3        		975             
XYZ4        		561             
XYZ5        		-5066           
(X2-Y2)     		11146           
(X2-Y2)Z    		4044            
(X2-Y2)Z2   		-88             
(X2-Y2)Z3   		-504            
(X2-Y2)Z4   		-1167           
(X2-Y2)Z5   		3514            
X3          		-1273           
X3Z         		1637            
Y3          		3319            
Y3Z         		2641            
#
# Lock Parameter
#
FIELD		4943.146
LOCKPHASE		184.260 
LOCKPOWER		-20.000 
LOCKGAIN		102.039 
LOCKDC		-50.000 
LOCKSHIFT		2.490   
LOOPGAIN		5.000   
LOOPTIME		0.250   
LOOPFILTER		500.000 
#
IEEE64_VERSION_CODE 1
#
# Shim currents 
#
SHIM_SETTING [1 ]  4723.10548699   
SHIM_SETTING [2 ]  -1791.29075247  
SHIM_SETTING [3 ]  783.30502955    
SHIM_SETTING [4 ]  11060.53057706  
SHIM_SETTING [5 ]  -4545.49485379  
SHIM_SETTING [6 ]  -6187.20573955  
SHIM_SETTING [7 ]  5871.54793113   
SHIM_SETTING [8 ]  10502.17459054  
SHIM_SETTING [9 ]  -482.94746910   
SHIM_SETTING [10]  1528.91141363   
SHIM_SETTING [11]  0.00000000      
SHIM_SETTING [12]  678.26700000    
SHIM_SETTING [13]  5959.85100000   
SHIM_SETTING [14]  -1411.06500000  
SHIM_SETTING [15]  -5506.11109174  
SHIM_SETTING [16]  -25662.20109174 
SHIM_SETTING [17]  10606.88200000  
SHIM_SETTING [18]  -4722.51700000  
SHIM_SETTING [19]  -3148.65083353  
SHIM_SETTING [20]  8938.30316647   
SHIM_SETTING [21]  11288.68100000  
SHIM_SETTING [22]  1874.14100000   
SHIM_SETTING [23]  16723.08300000  
SHIM_SETTING [24]  8030.77600000   
SHIM_SETTING [25]  7456.96500000   
SHIM_SETTING [26]  -370.79300000   
SHIM_SETTING [27]  176.50800000    
SHIM_SETTING [28]  -4182.26400000  
SHIM_SETTING [29]  879.42500000    
SHIM_SETTING [30]  8774.40500000   
SHIM_SETTING [31]  -5026.10000000  
SHIM_SETTING [32]  7304.56900000   
SHIM_SETTING [33]  6432.96400000   
SHIM_SETTING [34]  6695.37500000   
SHIM_SETTING [35]  8933.55600000   
SHIM_SETTING [36]  12654.39200000  
SHIM_SETTING [37]  3131.73100000   
SHIM_SETTING [38]  640.74600000    
SHIM_SETTING [39]  858.54900000    
SHIM_SETTING [40]  0.00000000      
