# Supplementary material for: Design, Synthesis, and Biological Evaluation of Pyrano[2,3-c]-pyrazole–Based RalA Inhibitors Against Hepatocellular Carcinoma
Source: Front Chem. 2021 Nov 15;9:700956. doi: 10.3389/fchem.2021.700956 (PMC8634879; doi:10.3389/fchem.2021.700956)
Supplement: Supplementary file 1 [file DataSheet3.ZIP › NMR_spectra 2/4p H/1/audita.txt]

##TITLE= Audit trail, TOPSPIN		Version 3.2
##JCAMPDX= 5.01
##ORIGIN= Bruker BioSpin GmbH
##OWNER= nmrsu
$$ //MJYTSEX5Z6LAL7F/DATA_backup/test/HG-HMY-190704-2/1/audita.txt
##AUDIT TRAIL=  $$ (NUMBER, WHEN, WHO, WHERE, PROCESS, VERSION, WHAT)
(   1,<2019-07-04 14:01:33.718 +0800>,<nmrsu>,<EP-10036449>,<go>,<TOPSPIN 3.2>,
      <created by zg
	started at 2019-07-04 14:00:51.177 +0800,
	POWCHK enabled, PULCHK disabled,
       configuration hash MD5:
       19 C4 DD AA 54 DA AF C0 25 4C 35 84 C7 82 3D 68
       data hash MD5: 64K
       7D B6 AF 58 E0 88 DA 7E 7A 09 7A 2B 1A 2B DD ED>)
(   2,<2019-07-04 14:01:34.888 +0800>,<nmrsu>,<EP-10036449>,<audit>,<TOPSPIN 3.2>,
      <user comment:
       ICON-NMR User ID: test
       data hash MD5: 64K
       7D B6 AF 58 E0 88 DA 7E 7A 09 7A 2B 1A 2B DD ED>)
(   3,<2019-07-04 14:01:36.838 +0800>,<nmrsu>,<EP-10036449>,<dirdata>,<TOPSPIN 3.2>,
      <wrpa from 1 1 "HG-HMY-190704-2" "D:/NMR_DATA/test"
       data hash MD5: 64K
       7D B6 AF 58 E0 88 DA 7E 7A 09 7A 2B 1A 2B DD ED>)
##END=

$$ hash MD5
$$ 6B A0 D0 1D 37 58 59 EF 91 76 EB 41 0E 80 99 74
