# Supplementary material for: Design, Synthesis, and Biological Evaluation of Pyrano[2,3-c]-pyrazole–Based RalA Inhibitors Against Hepatocellular Carcinoma
Source: Front Chem. 2021 Nov 15;9:700956. doi: 10.3389/fchem.2021.700956 (PMC8634879; doi:10.3389/fchem.2021.700956)
Supplement: Supplementary file 1 [file DataSheet3.ZIP › NMR_spectra 2/4p H/1/pdata/1/intrng]

P 0
8.325539   7.025663
7.025357   6.676096
6.181997   5.823263
5.356358   4.981124
4.360215   4.069011
4.068705   3.501270
3.500965   3.059117
2.727578   0.489005
0.180078   -0.156960
