# Supplementary material for: Design, Synthesis, and Biological Evaluation of Pyrano[2,3-c]-pyrazole–Based RalA Inhibitors Against Hepatocellular Carcinoma
Source: Front Chem. 2021 Nov 15;9:700956. doi: 10.3389/fchem.2021.700956 (PMC8634879; doi:10.3389/fchem.2021.700956)
Supplement: Supplementary file 1 [file DataSheet3.ZIP › NMR_spectra 2/4p H/1/pdata/1/peaklist.xml]

<?xml version="1.0" encoding="UTF-8"?>
<PeakList>
  <PeakList1D>
    <PeakList1DHeader creator="nmrsu" date="2019-07-04T14:01:35.933+08:00" expNo="1" name="HG-HMY-190704-2" owner="" procNo="1" source="D:/NMR_DATA/test">
      <PeakPickDetails>F1=16.184990ppm, F2=-3.840553ppm, MI=0.00cm, MAXI=10000.00cm, PC=1.000
      </PeakPickDetails>
    </PeakList1DHeader>
    <Peak1D F1="8.499982" intensity="6.521874e-003" type="0"/>
    <Peak1D F1="8.373088" intensity="6.407910e-003" type="0"/>
    <Peak1D F1="8.269636" intensity="6.124505e-003" type="0"/>
    <Peak1D F1="8.183060" intensity="7.063507e-003" type="0"/>
    <Peak1D F1="8.167348" intensity="9.500928e-003" type="0"/>
    <Peak1D F1="8.101670" intensity="1.791598e-002" type="0"/>
    <Peak1D F1="8.080673" intensity="2.117819e-002" type="0"/>
    <Peak1D F1="8.016541" intensity="3.107220e-002" type="0"/>
    <Peak1D F1="7.994557" intensity="1.835384e-002" type="0"/>
    <Peak1D F1="7.897851" intensity="2.829146e+000" type="0"/>
    <Peak1D F1="7.877119" intensity="3.416309e+000" type="0"/>
    <Peak1D F1="7.836951" intensity="6.351926e-002" type="0"/>
    <Peak1D F1="7.717228" intensity="3.274489e+000" type="0"/>
    <Peak1D F1="7.696685" intensity="2.682135e+000" type="0"/>
    <Peak1D F1="7.663370" intensity="8.562348e-002" type="0"/>
    <Peak1D F1="7.597408" intensity="1.301739e-002" type="0"/>
    <Peak1D F1="7.584217" intensity="2.673257e-002" type="0"/>
    <Peak1D F1="7.561181" intensity="3.551771e-002" type="0"/>
    <Peak1D F1="7.508477" intensity="9.097886e-002" type="0"/>
    <Peak1D F1="7.477030" intensity="4.247277e+000" type="0"/>
    <Peak1D F1="7.454541" intensity="4.543457e+000" type="0"/>
    <Peak1D F1="7.447394" intensity="5.987890e-001" type="0"/>
    <Peak1D F1="7.398834" intensity="5.835212e-002" type="0"/>
    <Peak1D F1="7.357936" intensity="4.928247e-001" type="0"/>
    <Peak1D F1="7.349084" intensity="7.808864e-001" type="0"/>
    <Peak1D F1="7.344414" intensity="8.153670e-001" type="0"/>
    <Peak1D F1="7.335598" intensity="2.674122e+000" type="0"/>
    <Peak1D F1="7.317649" intensity="5.082653e+000" type="0"/>
    <Peak1D F1="7.306145" intensity="1.110252e+000" type="0"/>
    <Peak1D F1="7.289345" intensity="2.380356e-001" type="0"/>
    <Peak1D F1="7.285472" intensity="2.048977e-001" type="0"/>
    <Peak1D F1="7.269517" intensity="4.765036e-002" type="0"/>
    <Peak1D F1="7.246336" intensity="3.847068e-002" type="0"/>
    <Peak1D F1="7.202867" intensity="4.273262e-002" type="0"/>
    <Peak1D F1="7.149723" intensity="2.783646e+000" type="0"/>
    <Peak1D F1="7.144527" intensity="2.492942e+000" type="0"/>
    <Peak1D F1="7.129493" intensity="2.526994e+000" type="0"/>
    <Peak1D F1="7.125900" intensity="2.013857e+000" type="0"/>
    <Peak1D F1="7.082972" intensity="2.319993e-002" type="0"/>
    <Peak1D F1="7.059057" intensity="1.703257e-002" type="0"/>
    <Peak1D F1="7.004763" intensity="2.155885e-002" type="0"/>
    <Peak1D F1="6.981659" intensity="2.108662e-002" type="0"/>
    <Peak1D F1="6.966730" intensity="1.236374e-002" type="0"/>
    <Peak1D F1="6.954439" intensity="1.656581e-002" type="0"/>
    <Peak1D F1="6.872926" intensity="4.438827e+000" type="0"/>
    <Peak1D F1="6.850377" intensity="4.095800e+000" type="0"/>
    <Peak1D F1="6.805616" intensity="1.145193e-002" type="0"/>
    <Peak1D F1="6.789340" intensity="8.949136e-003" type="0"/>
    <Peak1D F1="6.766397" intensity="6.447709e-003" type="0"/>
    <Peak1D F1="6.698000" intensity="1.022209e-002" type="0"/>
    <Peak1D F1="6.662508" intensity="1.164886e-002" type="0"/>
    <Peak1D F1="6.643969" intensity="9.883681e-003" type="0"/>
    <Peak1D F1="6.175757" intensity="7.673431e-003" type="0"/>
    <Peak1D F1="6.152673" intensity="8.166142e-003" type="0"/>
    <Peak1D F1="6.063284" intensity="2.901728e-002" type="0"/>
    <Peak1D F1="5.995580" intensity="2.531208e+000" type="0"/>
    <Peak1D F1="5.972252" intensity="2.703618e+000" type="0"/>
    <Peak1D F1="5.814299" intensity="1.007357e-002" type="0"/>
    <Peak1D F1="5.789154" intensity="8.882008e-003" type="0"/>
    <Peak1D F1="5.753709" intensity="1.553834e-001" type="0"/>
    <Peak1D F1="5.555045" intensity="3.909798e-002" type="0"/>
    <Peak1D F1="5.332108" intensity="9.733501e-003" type="0"/>
    <Peak1D F1="5.163642" intensity="1.653788e+000" type="0"/>
    <Peak1D F1="5.140301" intensity="1.566662e+000" type="0"/>
    <Peak1D F1="4.992182" intensity="7.227667e-003" type="0"/>
    <Peak1D F1="4.968509" intensity="1.158136e-002" type="0"/>
    <Peak1D F1="4.944038" intensity="7.242567e-003" type="0"/>
    <Peak1D F1="4.242659" intensity="3.880042e-002" type="0"/>
    <Peak1D F1="4.226790" intensity="7.732376e-002" type="0"/>
    <Peak1D F1="4.210173" intensity="3.888773e-002" type="0"/>
    <Peak1D F1="4.179626" intensity="1.407297e-002" type="0"/>
    <Peak1D F1="4.165947" intensity="2.239919e-002" type="0"/>
    <Peak1D F1="4.152077" intensity="9.011244e-002" type="0"/>
    <Peak1D F1="4.144095" intensity="9.860646e-002" type="0"/>
    <Peak1D F1="4.138540" intensity="1.024131e-001" type="0"/>
    <Peak1D F1="4.130008" intensity="8.759100e-002" type="0"/>
    <Peak1D F1="4.101599" intensity="1.297403e-002" type="0"/>
    <Peak1D F1="4.014103" intensity="7.232933e-002" type="0"/>
    <Peak1D F1="3.976537" intensity="1.176231e-002" type="0"/>
    <Peak1D F1="3.834303" intensity="1.500000e+001" type="0"/>
    <Peak1D F1="3.778345" intensity="4.457507e-002" type="0"/>
    <Peak1D F1="3.751111" intensity="4.029262e-002" type="0"/>
    <Peak1D F1="3.728924" intensity="1.068200e-002" type="0"/>
    <Peak1D F1="3.649222" intensity="7.979193e-002" type="0"/>
    <Peak1D F1="3.634474" intensity="3.317063e-002" type="0"/>
    <Peak1D F1="3.621171" intensity="4.816757e-002" type="0"/>
    <Peak1D F1="3.612903" intensity="4.485587e-002" type="0"/>
    <Peak1D F1="3.401340" intensity="2.615013e-002" type="0"/>
    <Peak1D F1="3.322375" intensity="1.011067e+001" type="0"/>
    <Peak1D F1="3.218361" intensity="8.087647e-003" type="0"/>
    <Peak1D F1="3.209628" intensity="8.403646e-003" type="0"/>
    <Peak1D F1="3.195942" intensity="7.616958e-003" type="0"/>
    <Peak1D F1="3.176185" intensity="7.929631e-003" type="0"/>
    <Peak1D F1="3.170326" intensity="6.407088e-003" type="0"/>
    <Peak1D F1="3.109368" intensity="5.992682e-003" type="0"/>
    <Peak1D F1="2.739033" intensity="6.172669e-003" type="0"/>
    <Peak1D F1="2.673683" intensity="2.865539e-002" type="0"/>
    <Peak1D F1="2.509145" intensity="4.041077e+000" type="0"/>
    <Peak1D F1="2.504780" intensity="5.227765e+000" type="0"/>
    <Peak1D F1="2.500442" intensity="3.846771e+000" type="0"/>
    <Peak1D F1="2.402320" intensity="2.709458e-002" type="0"/>
    <Peak1D F1="2.390144" intensity="2.677636e-002" type="0"/>
    <Peak1D F1="2.376873" intensity="2.239112e-002" type="0"/>
    <Peak1D F1="2.331743" intensity="3.467845e-002" type="0"/>
    <Peak1D F1="2.326848" intensity="2.951912e-002" type="0"/>
    <Peak1D F1="2.259664" intensity="1.497632e-002" type="0"/>
    <Peak1D F1="2.224404" intensity="6.995308e-002" type="0"/>
    <Peak1D F1="2.196825" intensity="7.055516e-002" type="0"/>
    <Peak1D F1="2.065812" intensity="1.303135e+001" type="0"/>
    <Peak1D F1="1.915418" intensity="3.531678e-002" type="0"/>
    <Peak1D F1="1.903788" intensity="7.738122e-002" type="0"/>
    <Peak1D F1="1.831446" intensity="1.238878e-002" type="0"/>
    <Peak1D F1="1.795619" intensity="1.260994e-002" type="0"/>
    <Peak1D F1="1.679454" intensity="1.944371e-002" type="0"/>
    <Peak1D F1="1.663252" intensity="4.401540e-002" type="0"/>
    <Peak1D F1="1.646345" intensity="6.428099e-002" type="0"/>
    <Peak1D F1="1.626321" intensity="5.737436e-002" type="0"/>
    <Peak1D F1="1.574554" intensity="1.565342e-002" type="0"/>
    <Peak1D F1="1.536200" intensity="2.592566e-002" type="0"/>
    <Peak1D F1="1.496778" intensity="1.930373e-002" type="0"/>
    <Peak1D F1="1.479564" intensity="1.769003e-002" type="0"/>
    <Peak1D F1="1.457551" intensity="1.423277e-002" type="0"/>
    <Peak1D F1="1.405058" intensity="3.409471e-002" type="0"/>
    <Peak1D F1="1.387278" intensity="6.156441e-002" type="0"/>
    <Peak1D F1="1.369012" intensity="1.005031e-001" type="0"/>
    <Peak1D F1="1.356354" intensity="2.451291e-001" type="0"/>
    <Peak1D F1="1.338364" intensity="3.115089e-001" type="0"/>
    <Peak1D F1="1.316376" intensity="1.061338e-001" type="0"/>
    <Peak1D F1="1.301357" intensity="2.605602e-001" type="0"/>
    <Peak1D F1="1.284424" intensity="3.094540e-001" type="0"/>
    <Peak1D F1="1.273005" intensity="2.158577e-001" type="0"/>
    <Peak1D F1="1.259005" intensity="3.211837e-001" type="0"/>
    <Peak1D F1="1.249931" intensity="4.630780e-001" type="0"/>
    <Peak1D F1="1.234473" intensity="8.309374e-001" type="0"/>
    <Peak1D F1="1.061006" intensity="2.486196e-002" type="0"/>
    <Peak1D F1="1.021076" intensity="2.051261e-002" type="0"/>
    <Peak1D F1="0.963775" intensity="1.703726e-002" type="0"/>
    <Peak1D F1="0.932003" intensity="8.023303e-002" type="0"/>
    <Peak1D F1="0.913559" intensity="1.456983e-001" type="0"/>
    <Peak1D F1="0.895511" intensity="2.373810e-001" type="0"/>
    <Peak1D F1="0.877168" intensity="4.310618e-001" type="0"/>
    <Peak1D F1="0.862271" intensity="3.255232e-001" type="0"/>
    <Peak1D F1="0.858878" intensity="3.104270e-001" type="0"/>
    <Peak1D F1="0.853289" intensity="2.486500e-001" type="0"/>
    <Peak1D F1="0.835637" intensity="1.064674e-001" type="0"/>
    <Peak1D F1="0.815992" intensity="4.232983e-002" type="0"/>
    <Peak1D F1="0.645790" intensity="1.086206e-002" type="0"/>
    <Peak1D F1="0.617150" intensity="6.604809e-003" type="0"/>
    <Peak1D F1="0.145380" intensity="7.198532e-003" type="0"/>
    <Peak1D F1="0.054379" intensity="7.164637e-003" type="0"/>
    <Peak1D F1="0.039612" intensity="7.803609e-003" type="0"/>
    <Peak1D F1="-0.000148" intensity="1.831793e+000" type="0"/>
    <Peak1D F1="-0.035452" intensity="8.344166e-003" type="0"/>
    <Peak1D F1="-0.064761" intensity="6.036790e-003" type="0"/>
    <Peak1D F1="-0.149978" intensity="8.241879e-003" type="0"/>
  </PeakList1D>
</PeakList>
