# Supplementary material for: Design, Synthesis, and Biological Evaluation of Pyrano[2,3-c]-pyrazole–Based RalA Inhibitors Against Hepatocellular Carcinoma
Source: Front Chem. 2021 Nov 15;9:700956. doi: 10.3389/fchem.2021.700956 (PMC8634879; doi:10.3389/fchem.2021.700956)
Supplement: Supplementary file 1 [file DataSheet3.ZIP › NMR_spectra 2/4p H/1/shimvalues]

# Thu Jul 04 14:01:34 2019
#$$PROBEID=2
#$$PROBEINFO=5 mm PABBO BB/19F-1H/D Z-GRD Z116098/0014
#$$PICSINFO=Z116098_0014_02.par
#$$SHIMID=292722
#
# Active Shim Gradients
#
Z           		10623           
Z2          		3746            
Z3          		-569            
Z4          		-4737           
Z5          		110             
Z6          		604             
Z7          		1603            
Z8          		9689            
X           		-4229           
XZ          		14231           
XZ2         		-11618          
XZ3         		-1620           
XZ4         		-2146           
XZ5         		-7025           
Y           		452             
YZ          		-5915           
YZ2         		64              
YZ3         		373             
YZ4         		1582            
YZ5         		-314            
XY          		10549           
XYZ         		505             
XYZ2        		-1101           
XYZ3        		795             
XYZ4        		561             
XYZ5        		-5066           
(X2-Y2)     		10988           
(X2-Y2)Z    		4030            
(X2-Y2)Z2   		385             
(X2-Y2)Z3   		-404            
(X2-Y2)Z4   		-1167           
(X2-Y2)Z5   		3514            
X3          		-1213           
X3Z         		1517            
Y3          		3219            
Y3Z         		2581            
#
# Lock Parameter
#
FIELD		4944.713
LOCKPHASE		171.121 
LOCKPOWER		-20.000 
LOCKGAIN		100.448 
LOCKDC		-50.000 
LOCKSHIFT		2.490   
LOOPGAIN		5.000   
LOOPTIME		0.250   
LOOPFILTER		500.000 
#
IEEE64_VERSION_CODE 1
#
# Shim currents 
#
SHIM_SETTING [1 ]  5322.57400784   
SHIM_SETTING [2 ]  -1677.14445241  
SHIM_SETTING [3 ]  -792.64835001   
SHIM_SETTING [4 ]  12490.73204895  
SHIM_SETTING [5 ]  -5223.31255727  
SHIM_SETTING [6 ]  -6288.36647160  
SHIM_SETTING [7 ]  7691.41301091   
SHIM_SETTING [8 ]  5345.57147202   
SHIM_SETTING [9 ]  -180.76230547   
SHIM_SETTING [10]  96.23757308     
SHIM_SETTING [11]  0.00000000      
SHIM_SETTING [12]  638.26700000    
SHIM_SETTING [13]  5799.85100000   
SHIM_SETTING [14]  -1323.76500000  
SHIM_SETTING [15]  -6414.43188532  
SHIM_SETTING [16]  -27070.02688532 
SHIM_SETTING [17]  12286.87100000  
SHIM_SETTING [18]  -1448.02400000  
SHIM_SETTING [19]  -5771.69813147  
SHIM_SETTING [20]  5527.40286853   
SHIM_SETTING [21]  11719.40900000  
SHIM_SETTING [22]  2185.29800000   
SHIM_SETTING [23]  16145.59300000  
SHIM_SETTING [24]  7599.59700000   
SHIM_SETTING [25]  7368.92400000   
SHIM_SETTING [26]  -652.54000000   
SHIM_SETTING [27]  147.40800000    
SHIM_SETTING [28]  -4252.68851835  
SHIM_SETTING [29]  658.79000000    
SHIM_SETTING [30]  8974.78500000   
SHIM_SETTING [31]  -4447.50300000  
SHIM_SETTING [32]  7121.20448165   
SHIM_SETTING [33]  5583.16800000   
SHIM_SETTING [34]  6384.51900000   
SHIM_SETTING [35]  8951.62400000   
SHIM_SETTING [36]  12637.28900000  
SHIM_SETTING [37]  2509.73120265   
SHIM_SETTING [38]  314.17620265    
SHIM_SETTING [39]  2105.21000000   
SHIM_SETTING [40]  0.00000000      
