# Supplementary material for: Design, Synthesis, and Biological Evaluation of Pyrano[2,3-c]-pyrazole–Based RalA Inhibitors Against Hepatocellular Carcinoma
Source: Front Chem. 2021 Nov 15;9:700956. doi: 10.3389/fchem.2021.700956 (PMC8634879; doi:10.3389/fchem.2021.700956)
Supplement: Supplementary file 1 [file DataSheet3.ZIP › NMR_spectra 2/4p H/2/pdata/1/auditp.txt]

##TITLE= Audit trail, TOPSPIN		Version 3.2
##JCAMPDX= 5.01
##ORIGIN= Bruker BioSpin GmbH
##OWNER= nmrsu
$$ //MJYTSEX5Z6LAL7F/DATA_backup/test/HG-HMY-190704-2/2/pdata/1/auditp.txt
##AUDIT TRAIL=  $$ (NUMBER, WHEN, WHO, WHERE, PROCESS, VERSION, WHAT)
(   1,<2019-07-04 14:31:55.754 +0800>,<nmrsu>,<EP-10036449>,<go>,<TOPSPIN 3.2>,
      <created by zg
	started at 2019-07-04 14:02:39.659 +0800,
	POWCHK enabled, PULCHK disabled,
       configuration hash MD5:
       19 C4 DD AA 54 DA AF C0 25 4C 35 84 C7 82 3D 68
       data hash MD5: 64K
       29 45 DF B4 64 4F 66 5C BE 1C 28 3C 49 1D A5 A4>)
(   2,<2019-07-04 14:31:57.392 +0800>,<nmrsu>,<EP-10036449>,<audit>,<TOPSPIN 3.2>,
      <user comment:
       ICON-NMR User ID: test
       data hash MD5: 64K
       29 45 DF B4 64 4F 66 5C BE 1C 28 3C 49 1D A5 A4>)
(   3,<2019-07-04 14:31:57.907 +0800>,<nmrsu>,<EP-10036449>,<proc1d>,<TOPSPIN 3.2>,
      <Start of raw data processing
       ef LB = 1 FT_mod = 6 PKNL = 1 SI = 32K 
       data hash MD5: 32K
       FC FC 58 99 AA 6C 77 7F 91 3E DE 19 9C CB 30 56>)
(   4,<2019-07-04 14:31:58.079 +0800>,<nmrsu>,<EP-10036449>,<proc1d>,<TOPSPIN 3.2>,
      <apk 
       data hash MD5: 32K
       D0 6D 6D FE AC B0 2B 8D 67 9F 1D 46 B4 B5 A7 E5>)
(   5,<2019-07-04 14:31:58.204 +0800>,<nmrsu>,<EP-10036449>,<proc1d>,<TOPSPIN 3.2>,
      <abs ABSG = 5 
       data hash MD5: 32K
       6A FA 10 4D 59 EB F8 82 A7 0D C3 CC A3 C3 1D 29>)
(   6,<2019-07-04 14:32:01.370 +0800>,<nmrsu>,<EP-10036449>,<dirdata>,<TOPSPIN 3.2>,
      <wrpa from 1 2 "HG-HMY-190704-2" "D:/NMR_DATA/test"
       data hash MD5: 32K
       6A FA 10 4D 59 EB F8 82 A7 0D C3 CC A3 C3 1D 29>)
##END=

$$ hash MD5
$$ E1 17 17 2C 05 14 6E EB 90 89 4D 37 5E 29 19 67
