# Supplementary material for: Design, Synthesis, and Biological Evaluation of Pyrano[2,3-c]-pyrazole–Based RalA Inhibitors Against Hepatocellular Carcinoma
Source: Front Chem. 2021 Nov 15;9:700956. doi: 10.3389/fchem.2021.700956 (PMC8634879; doi:10.3389/fchem.2021.700956)
Supplement: Supplementary file 1 [file DataSheet3.ZIP › NMR_spectra 2/4p H/2/pdata/1/peaklist.xml]

<?xml version="1.0" encoding="UTF-8"?>
<PeakList>
  <PeakList1D>
    <PeakList1DHeader creator="nmrsu" date="2019-07-04T14:31:58.250+08:00" expNo="2" name="HG-HMY-190704-2" owner="" procNo="1" source="D:/NMR_DATA/test">
      <PeakPickDetails>F1=219.455597ppm, F2=-19.464989ppm, MI=0.00cm, MAXI=10000.00cm, PC=1.400
      </PeakPickDetails>
    </PeakList1DHeader>
    <Peak1D F1="165.378784" intensity="4.871562e+000" type="0"/>
    <Peak1D F1="147.266693" intensity="4.097784e+000" type="0"/>
    <Peak1D F1="141.011047" intensity="2.612707e+000" type="0"/>
    <Peak1D F1="140.817001" intensity="3.839796e+000" type="0"/>
    <Peak1D F1="137.082520" intensity="4.849579e+000" type="0"/>
    <Peak1D F1="131.053513" intensity="9.892075e+000" type="0"/>
    <Peak1D F1="129.525818" intensity="9.518304e+000" type="0"/>
    <Peak1D F1="129.279602" intensity="1.318666e+000" type="0"/>
    <Peak1D F1="128.965607" intensity="1.230021e+001" type="0"/>
    <Peak1D F1="128.107651" intensity="3.974936e+000" type="0"/>
    <Peak1D F1="126.378006" intensity="4.384845e+000" type="0"/>
    <Peak1D F1="126.340950" intensity="4.225363e+000" type="0"/>
    <Peak1D F1="125.861610" intensity="1.088785e+000" type="0"/>
    <Peak1D F1="123.460579" intensity="4.993886e+000" type="0"/>
    <Peak1D F1="123.237030" intensity="9.344944e+000" type="0"/>
    <Peak1D F1="115.535164" intensity="9.361355e+000" type="0"/>
    <Peak1D F1="113.777267" intensity="3.058073e+000" type="0"/>
    <Peak1D F1="113.707146" intensity="3.565330e+000" type="0"/>
    <Peak1D F1="107.618149" intensity="4.132255e+000" type="0"/>
    <Peak1D F1="56.491425" intensity="3.523898e+000" type="0"/>
    <Peak1D F1="40.645031" intensity="1.500000e+001" type="0"/>
    <Peak1D F1="40.436390" intensity="4.523842e+001" type="0"/>
    <Peak1D F1="40.227505" intensity="8.987567e+001" type="0"/>
    <Peak1D F1="40.019104" intensity="1.067103e+002" type="0"/>
    <Peak1D F1="39.810123" intensity="9.035637e+001" type="0"/>
    <Peak1D F1="39.601482" intensity="4.472845e+001" type="0"/>
    <Peak1D F1="39.392738" intensity="1.485702e+001" type="0"/>
    <Peak1D F1="27.411846" intensity="4.375937e+000" type="0"/>
    <Peak1D F1="15.019508" intensity="5.780118e+000" type="0"/>
  </PeakList1D>
</PeakList>
