# Supplementary material for: Design, Synthesis, and Biological Evaluation of Pyrano[2,3-c]-pyrazole–Based RalA Inhibitors Against Hepatocellular Carcinoma
Source: Front Chem. 2021 Nov 15;9:700956. doi: 10.3389/fchem.2021.700956 (PMC8634879; doi:10.3389/fchem.2021.700956)
Supplement: Supplementary file 1 [file DataSheet3.ZIP › NMR_spectra 2/4q H/1/pdata/1/auditp.txt]

##TITLE= Audit trail, TOPSPIN		Version 3.2
##JCAMPDX= 5.01
##ORIGIN= Bruker BioSpin GmbH
##OWNER= nmrsu
$$ //MJYTSEX5Z6LAL7F/DATA_backup/test/HG-HMY-190716-3/1/pdata/1/auditp.txt
##AUDIT TRAIL=  $$ (NUMBER, WHEN, WHO, WHERE, PROCESS, VERSION, WHAT)
(   1,<2019-07-21 07:29:00.871 +0800>,<nmrsu>,<EP-10036449>,<go>,<TOPSPIN 3.2>,
      <created by zg
	started at 2019-07-21 06:59:44.636 +0800,
	POWCHK enabled, PULCHK disabled,
       configuration hash MD5:
       19 C4 DD AA 54 DA AF C0 25 4C 35 84 C7 82 3D 68
       data hash MD5: 64K
       A7 D8 EF 84 98 BC 97 D4 10 01 58 7A E9 77 14 00>)
(   2,<2019-07-21 07:29:01.635 +0800>,<nmrsu>,<EP-10036449>,<audit>,<TOPSPIN 3.2>,
      <user comment:
       ICON-NMR User ID: test
       data hash MD5: 64K
       A7 D8 EF 84 98 BC 97 D4 10 01 58 7A E9 77 14 00>)
(   3,<2019-07-21 07:29:02.150 +0800>,<nmrsu>,<EP-10036449>,<proc1d>,<TOPSPIN 3.2>,
      <Start of raw data processing
       ef LB = 1 FT_mod = 6 PKNL = 1 SI = 32K 
       data hash MD5: 32K
       6E F4 5E 9A 5E A4 FF 38 A5 F8 FA 91 09 C4 81 2B>)
(   4,<2019-07-21 07:29:02.384 +0800>,<nmrsu>,<EP-10036449>,<proc1d>,<TOPSPIN 3.2>,
      <apk 
       data hash MD5: 32K
       E0 7A 78 5A 38 4B 67 79 B0 FC 38 65 02 D6 68 6D>)
(   5,<2019-07-21 07:29:02.509 +0800>,<nmrsu>,<EP-10036449>,<proc1d>,<TOPSPIN 3.2>,
      <abs ABSG = 5 
       data hash MD5: 32K
       40 C5 AB 53 A3 62 89 CE CF BD BB F2 30 91 C3 3C>)
(   6,<2019-07-21 07:29:03.695 +0800>,<nmrsu>,<EP-10036449>,<dirdata>,<TOPSPIN 3.2>,
      <wrpa from 1 1 "HG-HMY-190716-3" "D:/NMR_DATA/test"
       data hash MD5: 32K
       40 C5 AB 53 A3 62 89 CE CF BD BB F2 30 91 C3 3C>)
##END=

$$ hash MD5
$$ 7F CD BF A0 20 0C CF FB E2 AF 9D 07 D5 6A B1 85
