# Supplementary material for: Design, Synthesis, and Biological Evaluation of Pyrano[2,3-c]-pyrazole–Based RalA Inhibitors Against Hepatocellular Carcinoma
Source: Front Chem. 2021 Nov 15;9:700956. doi: 10.3389/fchem.2021.700956 (PMC8634879; doi:10.3389/fchem.2021.700956)
Supplement: Supplementary file 1 [file DataSheet3.ZIP › NMR_spectra 2/4q H/1/pdata/1/peaklist.xml]

<?xml version="1.0" encoding="UTF-8"?>
<PeakList>
  <PeakList1D>
    <PeakList1DHeader creator="nmrsu" date="2019-07-21T07:29:02.571+08:00" expNo="1" name="HG-HMY-190716-3" owner="" procNo="1" source="D:/NMR_DATA/test">
      <PeakPickDetails>F1=219.455597ppm, F2=-19.464989ppm, MI=0.00cm, MAXI=10000.00cm, PC=1.400
      </PeakPickDetails>
    </PeakList1DHeader>
    <Peak1D F1="152.655548" intensity="1.612961e+000" type="0"/>
    <Peak1D F1="148.515793" intensity="3.109943e+000" type="0"/>
    <Peak1D F1="144.161133" intensity="1.744090e+000" type="0"/>
    <Peak1D F1="137.076050" intensity="2.983093e+000" type="0"/>
    <Peak1D F1="129.813385" intensity="1.305232e+000" type="0"/>
    <Peak1D F1="129.679825" intensity="2.194003e+000" type="0"/>
    <Peak1D F1="129.502060" intensity="9.485609e+000" type="0"/>
    <Peak1D F1="129.421555" intensity="1.597590e+000" type="0"/>
    <Peak1D F1="129.198792" intensity="7.658615e+000" type="0"/>
    <Peak1D F1="129.098404" intensity="3.392715e+000" type="0"/>
    <Peak1D F1="129.018036" intensity="2.195206e+000" type="0"/>
    <Peak1D F1="128.780304" intensity="9.578750e-001" type="0"/>
    <Peak1D F1="128.252060" intensity="1.117979e+000" type="0"/>
    <Peak1D F1="127.383530" intensity="9.348222e-001" type="0"/>
    <Peak1D F1="126.803825" intensity="1.404247e+001" type="0"/>
    <Peak1D F1="126.356354" intensity="1.011276e+000" type="0"/>
    <Peak1D F1="126.217850" intensity="2.852391e+000" type="0"/>
    <Peak1D F1="126.183548" intensity="2.840311e+000" type="0"/>
    <Peak1D F1="125.985039" intensity="1.160766e+000" type="0"/>
    <Peak1D F1="125.598518" intensity="3.455874e+000" type="0"/>
    <Peak1D F1="125.372826" intensity="5.670396e+000" type="0"/>
    <Peak1D F1="125.335556" intensity="5.571420e+000" type="0"/>
    <Peak1D F1="123.276329" intensity="2.251219e+000" type="0"/>
    <Peak1D F1="120.539902" intensity="1.479449e+000" type="0"/>
    <Peak1D F1="119.459488" intensity="8.782320e+000" type="0"/>
    <Peak1D F1="114.256081" intensity="2.896762e+000" type="0"/>
    <Peak1D F1="107.918648" intensity="9.790156e-001" type="0"/>
    <Peak1D F1="101.423141" intensity="2.988667e+000" type="0"/>
    <Peak1D F1="65.756248" intensity="1.574019e+000" type="0"/>
    <Peak1D F1="46.261051" intensity="1.739444e+000" type="0"/>
    <Peak1D F1="41.428516" intensity="3.178559e+000" type="0"/>
    <Peak1D F1="40.624710" intensity="1.500000e+001" type="0"/>
    <Peak1D F1="40.416096" intensity="4.552880e+001" type="0"/>
    <Peak1D F1="40.207455" intensity="9.082125e+001" type="0"/>
    <Peak1D F1="39.998642" intensity="1.072985e+002" type="0"/>
    <Peak1D F1="39.789772" intensity="9.116637e+001" type="0"/>
    <Peak1D F1="39.581131" intensity="4.517599e+001" type="0"/>
    <Peak1D F1="39.372631" intensity="1.476890e+001" type="0"/>
    <Peak1D F1="27.558796" intensity="9.376876e-001" type="0"/>
    <Peak1D F1="26.454254" intensity="3.478517e+000" type="0"/>
    <Peak1D F1="11.170867" intensity="3.249478e+000" type="0"/>
  </PeakList1D>
</PeakList>
