# Supplementary material for: Design, Synthesis, and Biological Evaluation of Pyrano[2,3-c]-pyrazole–Based RalA Inhibitors Against Hepatocellular Carcinoma
Source: Front Chem. 2021 Nov 15;9:700956. doi: 10.3389/fchem.2021.700956 (PMC8634879; doi:10.3389/fchem.2021.700956)
Supplement: Supplementary file 1 [file DataSheet3.ZIP › NMR_spectra 2/4q H/1/shimvalues]

# Sun Jul 21 07:29:01 2019
#$$PROBEID=2
#$$PROBEINFO=5 mm PABBO BB/19F-1H/D Z-GRD Z116098/0014
#$$PICSINFO=Z116098_0014_02.par
#$$SHIMID=292722
#
# Active Shim Gradients
#
Z           		10397           
Z2          		3785            
Z3          		-753            
Z4          		-4111           
Z5          		-94             
Z6          		1635            
Z7          		-1681           
Z8          		9709            
X           		-4039           
XZ          		14560           
XZ2         		-12692          
XZ3         		-2260           
XZ4         		1226            
XZ5         		-7025           
Y           		195             
YZ          		-5744           
YZ2         		-31             
YZ3         		121             
YZ4         		2311            
YZ5         		-314            
XY          		10837           
XYZ         		641             
XYZ2        		-707            
XYZ3        		975             
XYZ4        		561             
XYZ5        		-5066           
(X2-Y2)     		11146           
(X2-Y2)Z    		4044            
(X2-Y2)Z2   		-88             
(X2-Y2)Z3   		-504            
(X2-Y2)Z4   		-1167           
(X2-Y2)Z5   		3514            
X3          		-1273           
X3Z         		1637            
Y3          		3319            
Y3Z         		2641            
#
# Lock Parameter
#
FIELD		4942.857
LOCKPHASE		184.260 
LOCKPOWER		-20.000 
LOCKGAIN		100.204 
LOCKDC		-50.000 
LOCKSHIFT		2.490   
LOOPGAIN		5.000   
LOOPTIME		0.250   
LOOPFILTER		500.000 
#
IEEE64_VERSION_CODE 1
#
# Shim currents 
#
SHIM_SETTING [1 ]  4712.73473177   
SHIM_SETTING [2 ]  -1771.65097063  
SHIM_SETTING [3 ]  750.36519488    
SHIM_SETTING [4 ]  11047.59764991  
SHIM_SETTING [5 ]  -4581.30128390  
SHIM_SETTING [6 ]  -6140.58944872  
SHIM_SETTING [7 ]  5868.96743604   
SHIM_SETTING [8 ]  10554.71269224  
SHIM_SETTING [9 ]  -484.65329225   
SHIM_SETTING [10]  1551.24862909   
SHIM_SETTING [11]  0.00000000      
SHIM_SETTING [12]  678.26700000    
SHIM_SETTING [13]  5959.85100000   
SHIM_SETTING [14]  -1411.06500000  
SHIM_SETTING [15]  -5516.04494954  
SHIM_SETTING [16]  -25672.13494954 
SHIM_SETTING [17]  10595.88200000  
SHIM_SETTING [18]  -4733.51700000  
SHIM_SETTING [19]  -3153.85684559  
SHIM_SETTING [20]  8933.09715441   
SHIM_SETTING [21]  11288.68100000  
SHIM_SETTING [22]  1874.14100000   
SHIM_SETTING [23]  16723.08300000  
SHIM_SETTING [24]  8030.77600000   
SHIM_SETTING [25]  7456.96500000   
SHIM_SETTING [26]  -370.79300000   
SHIM_SETTING [27]  176.50800000    
SHIM_SETTING [28]  -4193.10093578  
SHIM_SETTING [29]  879.42500000    
SHIM_SETTING [30]  8774.40500000   
SHIM_SETTING [31]  -5038.10000000  
SHIM_SETTING [32]  7293.73206422   
SHIM_SETTING [33]  6432.96400000   
SHIM_SETTING [34]  6695.37500000   
SHIM_SETTING [35]  8933.55600000   
SHIM_SETTING [36]  12654.39200000  
SHIM_SETTING [37]  3126.05171412   
SHIM_SETTING [38]  635.06671412    
SHIM_SETTING [39]  846.54900000    
SHIM_SETTING [40]  0.00000000      
