# Supplementary material for: Design, Synthesis, and Biological Evaluation of Pyrano[2,3-c]-pyrazole–Based RalA Inhibitors Against Hepatocellular Carcinoma
Source: Front Chem. 2021 Nov 15;9:700956. doi: 10.3389/fchem.2021.700956 (PMC8634879; doi:10.3389/fchem.2021.700956)
Supplement: Supplementary file 1 [file DataSheet3.ZIP › NMR_spectra 2/4q H/2/pdata/1/auditp.txt]

##TITLE= Audit trail, TOPSPIN		Version 3.2
##JCAMPDX= 5.01
##ORIGIN= Bruker BioSpin GmbH
##OWNER= nmrsu
$$ //MJYTSEX5Z6LAL7F/DATA_backup/test/HG-HMY-190716-3/2/pdata/1/auditp.txt
##AUDIT TRAIL=  $$ (NUMBER, WHEN, WHO, WHERE, PROCESS, VERSION, WHAT)
(   1,<2019-07-21 07:30:25.454 +0800>,<nmrsu>,<EP-10036449>,<go>,<TOPSPIN 3.2>,
      <created by zg
	started at 2019-07-21 07:29:43.022 +0800,
	POWCHK enabled, PULCHK disabled,
       configuration hash MD5:
       19 C4 DD AA 54 DA AF C0 25 4C 35 84 C7 82 3D 68
       data hash MD5: 64K
       7D 43 88 61 6E EA 42 5A E2 31 CD 8A 3E 0D 54 BE>)
(   2,<2019-07-21 07:30:26.422 +0800>,<nmrsu>,<EP-10036449>,<audit>,<TOPSPIN 3.2>,
      <user comment:
       ICON-NMR User ID: test
       data hash MD5: 64K
       7D 43 88 61 6E EA 42 5A E2 31 CD 8A 3E 0D 54 BE>)
(   3,<2019-07-21 07:30:26.936 +0800>,<nmrsu>,<EP-10036449>,<proc1d>,<TOPSPIN 3.2>,
      <Start of raw data processing
       ef LB = 0.3 FT_mod = 6 PKNL = 1 SI = 64K 
       data hash MD5: 64K
       2A E8 DC 48 86 5A 69 FD 84 6D AB 66 2A 20 FA 82>)
(   4,<2019-07-21 07:30:27.295 +0800>,<nmrsu>,<EP-10036449>,<proc1d>,<TOPSPIN 3.2>,
      <apk 
       data hash MD5: 64K
       CC 59 C3 34 82 18 40 73 4D 3E 86 4B 39 C7 09 0C>)
(   5,<2019-07-21 07:30:27.404 +0800>,<nmrsu>,<EP-10036449>,<proc1d>,<TOPSPIN 3.2>,
      <abs ABSG = 5 
       data hash MD5: 64K
       DA 83 52 08 61 5F 68 08 26 26 FF F1 8C EC BC 36>)
(   6,<2019-07-21 07:30:28.528 +0800>,<nmrsu>,<EP-10036449>,<dirdata>,<TOPSPIN 3.2>,
      <wrpa from 1 2 "HG-HMY-190716-3" "D:/NMR_DATA/test"
       data hash MD5: 64K
       DA 83 52 08 61 5F 68 08 26 26 FF F1 8C EC BC 36>)
##END=

$$ hash MD5
$$ DA 14 5B F8 36 88 2D AD 6D 85 CB 4A B7 FE 41 0D
