# Supplementary material for: Design, Synthesis, and Biological Evaluation of Pyrano[2,3-c]-pyrazole–Based RalA Inhibitors Against Hepatocellular Carcinoma
Source: Front Chem. 2021 Nov 15;9:700956. doi: 10.3389/fchem.2021.700956 (PMC8634879; doi:10.3389/fchem.2021.700956)
Supplement: Supplementary file 1 [file DataSheet3.ZIP › NMR_spectra 2/4q H/2/pdata/1/intrng]

P 0
8.841030   4.700006
3.808977   3.499134
3.169123   2.784416
2.784110   2.434849
2.434543   2.150673
2.150368   1.940750
1.940444   1.722270
1.721965   0.638429
0.142496   -0.123957
