# Supplementary material for: Design, Synthesis, and Biological Evaluation of Pyrano[2,3-c]-pyrazole–Based RalA Inhibitors Against Hepatocellular Carcinoma
Source: Front Chem. 2021 Nov 15;9:700956. doi: 10.3389/fchem.2021.700956 (PMC8634879; doi:10.3389/fchem.2021.700956)
Supplement: Supplementary file 1 [file DataSheet3.ZIP › NMR_spectra 2/4q H/2/pdata/1/peaklist.xml]

<?xml version="1.0" encoding="UTF-8"?>
<PeakList>
  <PeakList1D>
    <PeakList1DHeader creator="nmrsu" date="2019-07-21T07:30:27.436+08:00" expNo="2" name="HG-HMY-190716-3" owner="" procNo="1" source="D:/NMR_DATA/test">
      <PeakPickDetails>F1=16.185909ppm, F2=-3.839634ppm, MI=0.00cm, MAXI=10000.00cm, PC=1.000
      </PeakPickDetails>
    </PeakList1DHeader>
    <Peak1D F1="13.144238" intensity="7.515970e-003" type="0"/>
    <Peak1D F1="11.788136" intensity="8.447800e-003" type="0"/>
    <Peak1D F1="9.314662" intensity="7.863634e-003" type="0"/>
    <Peak1D F1="9.225903" intensity="7.830777e-003" type="0"/>
    <Peak1D F1="9.115323" intensity="9.418971e-003" type="0"/>
    <Peak1D F1="9.061127" intensity="7.543003e-003" type="0"/>
    <Peak1D F1="8.986868" intensity="7.869810e-003" type="0"/>
    <Peak1D F1="8.969711" intensity="8.561889e-003" type="0"/>
    <Peak1D F1="8.929130" intensity="7.553016e-003" type="0"/>
    <Peak1D F1="8.878809" intensity="8.521747e-003" type="0"/>
    <Peak1D F1="8.847464" intensity="8.040350e-003" type="0"/>
    <Peak1D F1="8.824418" intensity="9.198581e-003" type="0"/>
    <Peak1D F1="8.787297" intensity="8.141465e-003" type="0"/>
    <Peak1D F1="8.771165" intensity="8.150513e-003" type="0"/>
    <Peak1D F1="8.749202" intensity="9.976999e-003" type="0"/>
    <Peak1D F1="8.732716" intensity="9.326885e-003" type="0"/>
    <Peak1D F1="8.717278" intensity="9.066433e-003" type="0"/>
    <Peak1D F1="8.693027" intensity="1.763896e-002" type="0"/>
    <Peak1D F1="8.688655" intensity="1.764391e-002" type="0"/>
    <Peak1D F1="8.674376" intensity="1.714383e-002" type="0"/>
    <Peak1D F1="8.657336" intensity="1.068576e-002" type="0"/>
    <Peak1D F1="8.533257" intensity="1.063617e-002" type="0"/>
    <Peak1D F1="8.505000" intensity="1.106214e-002" type="0"/>
    <Peak1D F1="8.497896" intensity="1.087851e-002" type="0"/>
    <Peak1D F1="8.468390" intensity="1.068876e-002" type="0"/>
    <Peak1D F1="8.444245" intensity="1.283623e-002" type="0"/>
    <Peak1D F1="8.426473" intensity="1.176378e-002" type="0"/>
    <Peak1D F1="8.412271" intensity="1.193481e-002" type="0"/>
    <Peak1D F1="8.376870" intensity="1.403333e-002" type="0"/>
    <Peak1D F1="8.343756" intensity="1.404629e-002" type="0"/>
    <Peak1D F1="8.313707" intensity="1.502596e-002" type="0"/>
    <Peak1D F1="8.270586" intensity="1.820745e-002" type="0"/>
    <Peak1D F1="8.232769" intensity="1.627536e-002" type="0"/>
    <Peak1D F1="8.215079" intensity="1.859433e-002" type="0"/>
    <Peak1D F1="8.143351" intensity="2.072678e-002" type="0"/>
    <Peak1D F1="8.121687" intensity="2.949138e-002" type="0"/>
    <Peak1D F1="8.108657" intensity="3.804678e-002" type="0"/>
    <Peak1D F1="8.064660" intensity="5.067933e-001" type="0"/>
    <Peak1D F1="8.043873" intensity="8.224034e-001" type="0"/>
    <Peak1D F1="8.013809" intensity="9.255927e-002" type="0"/>
    <Peak1D F1="7.981843" intensity="7.954068e-001" type="0"/>
    <Peak1D F1="7.961230" intensity="5.131985e-001" type="0"/>
    <Peak1D F1="7.939303" intensity="1.327507e-001" type="0"/>
    <Peak1D F1="7.899515" intensity="8.989392e-001" type="0"/>
    <Peak1D F1="7.871758" intensity="2.708403e+000" type="0"/>
    <Peak1D F1="7.851071" intensity="3.919511e+000" type="0"/>
    <Peak1D F1="7.821799" intensity="3.389863e+000" type="0"/>
    <Peak1D F1="7.801924" intensity="5.520517e+000" type="0"/>
    <Peak1D F1="7.779235" intensity="5.083768e+000" type="0"/>
    <Peak1D F1="7.757962" intensity="2.851071e+000" type="0"/>
    <Peak1D F1="7.744702" intensity="1.930166e+000" type="0"/>
    <Peak1D F1="7.739669" intensity="2.053938e+000" type="0"/>
    <Peak1D F1="7.722856" intensity="4.941742e+000" type="0"/>
    <Peak1D F1="7.713180" intensity="5.945253e+000" type="0"/>
    <Peak1D F1="7.703902" intensity="4.482989e+000" type="0"/>
    <Peak1D F1="7.692795" intensity="3.831489e+000" type="0"/>
    <Peak1D F1="7.674868" intensity="2.580889e-001" type="0"/>
    <Peak1D F1="7.654410" intensity="1.470354e-001" type="0"/>
    <Peak1D F1="7.633207" intensity="1.002528e-001" type="0"/>
    <Peak1D F1="7.610776" intensity="5.192147e-002" type="0"/>
    <Peak1D F1="7.570164" intensity="4.816194e-002" type="0"/>
    <Peak1D F1="7.527972" intensity="5.274979e-001" type="0"/>
    <Peak1D F1="7.522523" intensity="4.809361e-001" type="0"/>
    <Peak1D F1="7.503740" intensity="6.864139e-001" type="0"/>
    <Peak1D F1="7.483276" intensity="2.611196e+000" type="0"/>
    <Peak1D F1="7.464475" intensity="3.673324e+000" type="0"/>
    <Peak1D F1="7.443324" intensity="2.368952e+000" type="0"/>
    <Peak1D F1="7.432249" intensity="3.260504e-001" type="0"/>
    <Peak1D F1="7.411029" intensity="1.452147e-001" type="0"/>
    <Peak1D F1="7.373375" intensity="1.093526e-001" type="0"/>
    <Peak1D F1="7.350639" intensity="2.257147e-001" type="0"/>
    <Peak1D F1="7.332125" intensity="3.224749e-001" type="0"/>
    <Peak1D F1="7.313615" intensity="1.817093e-001" type="0"/>
    <Peak1D F1="7.269316" intensity="1.209635e+000" type="0"/>
    <Peak1D F1="7.262147" intensity="1.325276e+000" type="0"/>
    <Peak1D F1="7.254426" intensity="2.279918e+000" type="0"/>
    <Peak1D F1="7.236053" intensity="2.170774e+000" type="0"/>
    <Peak1D F1="7.217527" intensity="1.063523e+000" type="0"/>
    <Peak1D F1="7.199791" intensity="1.719990e-001" type="0"/>
    <Peak1D F1="7.181467" intensity="9.688252e-002" type="0"/>
    <Peak1D F1="7.165290" intensity="6.379740e-002" type="0"/>
    <Peak1D F1="7.110159" intensity="7.258674e-001" type="0"/>
    <Peak1D F1="7.104180" intensity="6.833597e-001" type="0"/>
    <Peak1D F1="7.098586" intensity="5.625266e-001" type="0"/>
    <Peak1D F1="7.095011" intensity="7.197579e-001" type="0"/>
    <Peak1D F1="7.085979" intensity="5.624161e-001" type="0"/>
    <Peak1D F1="7.076536" intensity="1.273264e-001" type="0"/>
    <Peak1D F1="7.052241" intensity="9.120968e-002" type="0"/>
    <Peak1D F1="7.034514" intensity="7.748057e-002" type="0"/>
    <Peak1D F1="7.015803" intensity="7.152102e-002" type="0"/>
    <Peak1D F1="6.980900" intensity="7.699685e-002" type="0"/>
    <Peak1D F1="6.961875" intensity="9.502117e-002" type="0"/>
    <Peak1D F1="6.905120" intensity="9.619241e-002" type="0"/>
    <Peak1D F1="6.864163" intensity="9.368815e-002" type="0"/>
    <Peak1D F1="6.830633" intensity="1.011039e-001" type="0"/>
    <Peak1D F1="6.812000" intensity="1.082310e-001" type="0"/>
    <Peak1D F1="6.741146" intensity="1.253496e-001" type="0"/>
    <Peak1D F1="6.729510" intensity="1.266681e-001" type="0"/>
    <Peak1D F1="6.718362" intensity="1.273921e-001" type="0"/>
    <Peak1D F1="6.705542" intensity="1.303744e-001" type="0"/>
    <Peak1D F1="6.628007" intensity="1.502393e-001" type="0"/>
    <Peak1D F1="6.609437" intensity="1.565530e-001" type="0"/>
    <Peak1D F1="6.586408" intensity="1.610998e-001" type="0"/>
    <Peak1D F1="6.562930" intensity="1.685012e-001" type="0"/>
    <Peak1D F1="6.552567" intensity="1.689408e-001" type="0"/>
    <Peak1D F1="6.504057" intensity="1.761547e-001" type="0"/>
    <Peak1D F1="6.466988" intensity="1.781269e-001" type="0"/>
    <Peak1D F1="6.458997" intensity="1.799156e-001" type="0"/>
    <Peak1D F1="6.421634" intensity="1.794177e-001" type="0"/>
    <Peak1D F1="6.395660" intensity="1.758242e-001" type="0"/>
    <Peak1D F1="6.287012" intensity="1.548674e-001" type="0"/>
    <Peak1D F1="6.201946" intensity="1.386630e-001" type="0"/>
    <Peak1D F1="6.174119" intensity="1.336913e-001" type="0"/>
    <Peak1D F1="6.143956" intensity="1.199647e-001" type="0"/>
    <Peak1D F1="6.017813" intensity="3.110374e+000" type="0"/>
    <Peak1D F1="5.997688" intensity="9.937868e-001" type="0"/>
    <Peak1D F1="5.989487" intensity="3.354972e+000" type="0"/>
    <Peak1D F1="5.974992" intensity="9.495483e-001" type="0"/>
    <Peak1D F1="5.944124" intensity="7.424140e-002" type="0"/>
    <Peak1D F1="5.906643" intensity="6.115307e-002" type="0"/>
    <Peak1D F1="5.878705" intensity="5.814471e-002" type="0"/>
    <Peak1D F1="5.867468" intensity="5.680665e-002" type="0"/>
    <Peak1D F1="5.831483" intensity="6.188172e-002" type="0"/>
    <Peak1D F1="5.803302" intensity="5.631877e-002" type="0"/>
    <Peak1D F1="5.753009" intensity="5.461177e-002" type="0"/>
    <Peak1D F1="5.711520" intensity="3.846307e-002" type="0"/>
    <Peak1D F1="5.678038" intensity="3.613693e-002" type="0"/>
    <Peak1D F1="5.666959" intensity="3.401010e-002" type="0"/>
    <Peak1D F1="5.623277" intensity="3.390342e-002" type="0"/>
    <Peak1D F1="5.590233" intensity="3.118994e-002" type="0"/>
    <Peak1D F1="5.570424" intensity="2.909785e-002" type="0"/>
    <Peak1D F1="5.496590" intensity="2.411092e-002" type="0"/>
    <Peak1D F1="5.488996" intensity="2.342837e-002" type="0"/>
    <Peak1D F1="5.462593" intensity="2.335713e-002" type="0"/>
    <Peak1D F1="5.452866" intensity="2.092110e-002" type="0"/>
    <Peak1D F1="5.442568" intensity="2.417491e-002" type="0"/>
    <Peak1D F1="5.432751" intensity="2.489306e-002" type="0"/>
    <Peak1D F1="5.418707" intensity="2.077400e-002" type="0"/>
    <Peak1D F1="5.395333" intensity="2.143702e-002" type="0"/>
    <Peak1D F1="5.371058" intensity="2.136211e-002" type="0"/>
    <Peak1D F1="5.338147" intensity="1.932280e-002" type="0"/>
    <Peak1D F1="5.329104" intensity="1.894431e-002" type="0"/>
    <Peak1D F1="5.315288" intensity="2.031945e-002" type="0"/>
    <Peak1D F1="5.286851" intensity="1.956968e-002" type="0"/>
    <Peak1D F1="5.241053" intensity="4.659497e-001" type="0"/>
    <Peak1D F1="5.218490" intensity="4.438050e-001" type="0"/>
    <Peak1D F1="5.185712" intensity="1.593451e-002" type="0"/>
    <Peak1D F1="5.176266" intensity="1.627417e-002" type="0"/>
    <Peak1D F1="5.142938" intensity="1.374707e-002" type="0"/>
    <Peak1D F1="5.119734" intensity="1.946143e-002" type="0"/>
    <Peak1D F1="5.092058" intensity="7.002065e-002" type="0"/>
    <Peak1D F1="5.062271" intensity="7.023870e-002" type="0"/>
    <Peak1D F1="5.044893" intensity="2.022103e-002" type="0"/>
    <Peak1D F1="5.015724" intensity="9.859004e-002" type="0"/>
    <Peak1D F1="4.986773" intensity="1.175525e-001" type="0"/>
    <Peak1D F1="4.952200" intensity="2.351079e+000" type="0"/>
    <Peak1D F1="4.923852" intensity="2.254179e+000" type="0"/>
    <Peak1D F1="4.880785" intensity="1.312896e-002" type="0"/>
    <Peak1D F1="4.853213" intensity="6.529011e-001" type="0"/>
    <Peak1D F1="4.811426" intensity="8.944012e-003" type="0"/>
    <Peak1D F1="4.792578" intensity="8.955525e-003" type="0"/>
    <Peak1D F1="4.779739" intensity="1.368278e-002" type="0"/>
    <Peak1D F1="4.767983" intensity="8.265247e-003" type="0"/>
    <Peak1D F1="4.753604" intensity="9.969062e-003" type="0"/>
    <Peak1D F1="4.704858" intensity="8.049487e-003" type="0"/>
    <Peak1D F1="4.556847" intensity="8.546620e-003" type="0"/>
    <Peak1D F1="4.530707" intensity="9.003398e-003" type="0"/>
    <Peak1D F1="4.483629" intensity="9.166109e-002" type="0"/>
    <Peak1D F1="4.468740" intensity="6.512974e-002" type="0"/>
    <Peak1D F1="4.453460" intensity="9.844366e-002" type="0"/>
    <Peak1D F1="4.438511" intensity="5.649857e-002" type="0"/>
    <Peak1D F1="4.243290" intensity="7.398996e-003" type="0"/>
    <Peak1D F1="4.227571" intensity="9.627248e-003" type="0"/>
    <Peak1D F1="4.139894" intensity="1.206215e-002" type="0"/>
    <Peak1D F1="3.814377" intensity="7.500383e-003" type="0"/>
    <Peak1D F1="3.692116" intensity="1.126602e-002" type="0"/>
    <Peak1D F1="3.650177" intensity="8.523193e-001" type="0"/>
    <Peak1D F1="3.638686" intensity="1.001150e+000" type="0"/>
    <Peak1D F1="3.626592" intensity="8.885572e-001" type="0"/>
    <Peak1D F1="3.442165" intensity="7.379548e-003" type="0"/>
    <Peak1D F1="3.107177" intensity="8.437868e-003" type="0"/>
    <Peak1D F1="3.065317" intensity="8.481703e-003" type="0"/>
    <Peak1D F1="3.027689" intensity="9.432774e-003" type="0"/>
    <Peak1D F1="2.946909" intensity="8.280005e-001" type="0"/>
    <Peak1D F1="2.935061" intensity="9.935683e-001" type="0"/>
    <Peak1D F1="2.923436" intensity="7.537164e-001" type="0"/>
    <Peak1D F1="2.746389" intensity="1.180691e-002" type="0"/>
    <Peak1D F1="2.724913" intensity="1.045320e-002" type="0"/>
    <Peak1D F1="2.675767" intensity="4.967734e-002" type="0"/>
    <Peak1D F1="2.671372" intensity="4.214289e-002" type="0"/>
    <Peak1D F1="2.637268" intensity="1.028360e-002" type="0"/>
    <Peak1D F1="2.563521" intensity="3.753958e-002" type="0"/>
    <Peak1D F1="2.515133" intensity="3.208298e+000" type="0"/>
    <Peak1D F1="2.510965" intensity="6.282254e+000" type="0"/>
    <Peak1D F1="2.506516" intensity="8.291159e+000" type="0"/>
    <Peak1D F1="2.502074" intensity="5.982801e+000" type="0"/>
    <Peak1D F1="2.396800" intensity="7.632686e-002" type="0"/>
    <Peak1D F1="2.372721" intensity="5.326321e-002" type="0"/>
    <Peak1D F1="2.333305" intensity="6.367208e-002" type="0"/>
    <Peak1D F1="2.311876" intensity="2.584105e-002" type="0"/>
    <Peak1D F1="2.297495" intensity="3.261650e-002" type="0"/>
    <Peak1D F1="2.267418" intensity="4.842185e-001" type="0"/>
    <Peak1D F1="2.236789" intensity="1.500000e+001" type="0"/>
    <Peak1D F1="2.210539" intensity="1.080737e-001" type="0"/>
    <Peak1D F1="2.194549" intensity="6.168535e-001" type="0"/>
    <Peak1D F1="2.147215" intensity="8.145935e-003" type="0"/>
    <Peak1D F1="2.114452" intensity="2.635215e-002" type="0"/>
    <Peak1D F1="2.076435" intensity="3.883620e+000" type="0"/>
    <Peak1D F1="1.989841" intensity="9.738852e-003" type="0"/>
    <Peak1D F1="1.956865" intensity="8.649704e-003" type="0"/>
    <Peak1D F1="1.914360" intensity="1.933578e-002" type="0"/>
    <Peak1D F1="1.872550" intensity="3.490105e-002" type="0"/>
    <Peak1D F1="1.843802" intensity="1.032721e-002" type="0"/>
    <Peak1D F1="1.795230" intensity="1.910186e+000" type="0"/>
    <Peak1D F1="1.763332" intensity="8.573915e-003" type="0"/>
    <Peak1D F1="1.705943" intensity="1.063117e-002" type="0"/>
    <Peak1D F1="1.690105" intensity="1.189819e-002" type="0"/>
    <Peak1D F1="1.674800" intensity="1.048578e-002" type="0"/>
    <Peak1D F1="1.663721" intensity="1.254366e-002" type="0"/>
    <Peak1D F1="1.646594" intensity="1.253803e-002" type="0"/>
    <Peak1D F1="1.634200" intensity="1.954554e-002" type="0"/>
    <Peak1D F1="1.573621" intensity="1.399178e-002" type="0"/>
    <Peak1D F1="1.563967" intensity="1.200115e-002" type="0"/>
    <Peak1D F1="1.554666" intensity="1.602806e-002" type="0"/>
    <Peak1D F1="1.538155" intensity="1.760535e-002" type="0"/>
    <Peak1D F1="1.521142" intensity="2.065593e-002" type="0"/>
    <Peak1D F1="1.505518" intensity="2.738051e-002" type="0"/>
    <Peak1D F1="1.479813" intensity="2.029619e-002" type="0"/>
    <Peak1D F1="1.456894" intensity="2.698567e-002" type="0"/>
    <Peak1D F1="1.436605" intensity="1.737643e-002" type="0"/>
    <Peak1D F1="1.423628" intensity="1.154070e-002" type="0"/>
    <Peak1D F1="1.395941" intensity="2.591765e-001" type="0"/>
    <Peak1D F1="1.357518" intensity="1.471066e-001" type="0"/>
    <Peak1D F1="1.340538" intensity="8.488917e-002" type="0"/>
    <Peak1D F1="1.302977" intensity="2.819240e-001" type="0"/>
    <Peak1D F1="1.275160" intensity="1.060286e-001" type="0"/>
    <Peak1D F1="1.259255" intensity="4.360593e-001" type="0"/>
    <Peak1D F1="1.249885" intensity="2.892247e-001" type="0"/>
    <Peak1D F1="1.234454" intensity="4.916439e-001" type="0"/>
    <Peak1D F1="1.194909" intensity="3.694598e-002" type="0"/>
    <Peak1D F1="1.175544" intensity="3.491196e-002" type="0"/>
    <Peak1D F1="1.152653" intensity="3.509777e-002" type="0"/>
    <Peak1D F1="1.137882" intensity="4.019703e-002" type="0"/>
    <Peak1D F1="1.120717" intensity="3.319719e-002" type="0"/>
    <Peak1D F1="1.104618" intensity="2.931486e-002" type="0"/>
    <Peak1D F1="1.069258" intensity="2.345708e-002" type="0"/>
    <Peak1D F1="1.059236" intensity="2.028578e-002" type="0"/>
    <Peak1D F1="1.052038" intensity="1.959707e-002" type="0"/>
    <Peak1D F1="1.036260" intensity="1.729674e-002" type="0"/>
    <Peak1D F1="1.021774" intensity="1.701624e-002" type="0"/>
    <Peak1D F1="1.010684" intensity="1.728715e-002" type="0"/>
    <Peak1D F1="0.953102" intensity="6.652480e-002" type="0"/>
    <Peak1D F1="0.936479" intensity="7.105514e-002" type="0"/>
    <Peak1D F1="0.913326" intensity="2.912388e-002" type="0"/>
    <Peak1D F1="0.895902" intensity="4.050626e-002" type="0"/>
    <Peak1D F1="0.877047" intensity="1.341411e-001" type="0"/>
    <Peak1D F1="0.870713" intensity="1.420591e-001" type="0"/>
    <Peak1D F1="0.859203" intensity="3.077983e-001" type="0"/>
    <Peak1D F1="0.853779" intensity="3.331930e-001" type="0"/>
    <Peak1D F1="0.837404" intensity="2.460213e-001" type="0"/>
    <Peak1D F1="0.831838" intensity="2.695085e-001" type="0"/>
    <Peak1D F1="0.815160" intensity="1.240419e-001" type="0"/>
    <Peak1D F1="0.765946" intensity="1.361838e-002" type="0"/>
    <Peak1D F1="0.716818" intensity="7.383103e-003" type="0"/>
    <Peak1D F1="0.703096" intensity="7.706899e-003" type="0"/>
    <Peak1D F1="0.146062" intensity="8.405478e-003" type="0"/>
    <Peak1D F1="0.007885" intensity="1.062153e-001" type="0"/>
    <Peak1D F1="-0.000159" intensity="2.165846e+000" type="0"/>
    <Peak1D F1="-0.008322" intensity="9.150269e-002" type="0"/>
    <Peak1D F1="-0.105524" intensity="7.496857e-003" type="0"/>
    <Peak1D F1="-1.637779" intensity="9.092589e-003" type="0"/>
  </PeakList1D>
</PeakList>
