# Supplementary material for: Design, Synthesis, and Biological Evaluation of Pyrano[2,3-c]-pyrazole–Based RalA Inhibitors Against Hepatocellular Carcinoma
Source: Front Chem. 2021 Nov 15;9:700956. doi: 10.3389/fchem.2021.700956 (PMC8634879; doi:10.3389/fchem.2021.700956)
Supplement: Supplementary file 1 [file DataSheet3.ZIP › NMR_spectra 2/4q H/2/pdata/1/peakrng]

P    #regions in PPM
# 2019-07-21 07:30:27 +0800  nmrsu@EP-10036449
# low field   high field   mi   maxi
  16.1859092712402  -3.83963366396743  0.000  10000.000  # for region 1
