# Supplementary material for: Design, Synthesis, and Biological Evaluation of Pyrano[2,3-c]-pyrazole–Based RalA Inhibitors Against Hepatocellular Carcinoma
Source: Front Chem. 2021 Nov 15;9:700956. doi: 10.3389/fchem.2021.700956 (PMC8634879; doi:10.3389/fchem.2021.700956)
Supplement: Supplementary file 1 [file DataSheet3.ZIP › NMR_spectra 2/4r H/1/pdata/1/auditp.txt]

##TITLE= Audit trail, TOPSPIN		Version 3.2
##JCAMPDX= 5.01
##ORIGIN= Bruker BioSpin GmbH
##OWNER= nmrsu
$$ //MJYTSEX5Z6LAL7F/DATA_backup/test/HG-HMY-190716-4/1/pdata/1/auditp.txt
##AUDIT TRAIL=  $$ (NUMBER, WHEN, WHO, WHERE, PROCESS, VERSION, WHAT)
(   1,<2019-07-21 08:02:40.310 +0800>,<nmrsu>,<EP-10036449>,<go>,<TOPSPIN 3.2>,
      <created by zg
	started at 2019-07-21 07:33:24.153 +0800,
	POWCHK enabled, PULCHK disabled,
       configuration hash MD5:
       19 C4 DD AA 54 DA AF C0 25 4C 35 84 C7 82 3D 68
       data hash MD5: 64K
       3D F2 78 89 A2 F8 A4 2B 14 41 23 48 49 11 F2 8E>)
(   2,<2019-07-21 08:02:41.933 +0800>,<nmrsu>,<EP-10036449>,<audit>,<TOPSPIN 3.2>,
      <user comment:
       ICON-NMR User ID: test
       data hash MD5: 64K
       3D F2 78 89 A2 F8 A4 2B 14 41 23 48 49 11 F2 8E>)
(   3,<2019-07-21 08:02:42.463 +0800>,<nmrsu>,<EP-10036449>,<proc1d>,<TOPSPIN 3.2>,
      <Start of raw data processing
       ef LB = 1 FT_mod = 6 PKNL = 1 SI = 32K 
       data hash MD5: 32K
       25 6B C9 13 40 14 14 D4 0A 6B 54 A3 5A D1 10 A8>)
(   4,<2019-07-21 08:02:42.681 +0800>,<nmrsu>,<EP-10036449>,<proc1d>,<TOPSPIN 3.2>,
      <apk 
       data hash MD5: 32K
       2E 2E 20 23 97 B4 30 F8 38 AE C7 98 90 A1 1F D2>)
(   5,<2019-07-21 08:02:42.806 +0800>,<nmrsu>,<EP-10036449>,<proc1d>,<TOPSPIN 3.2>,
      <abs ABSG = 5 
       data hash MD5: 32K
       13 78 38 F9 3F FD 7C 38 CE 16 95 8B 29 96 AE 15>)
(   6,<2019-07-21 08:02:43.929 +0800>,<nmrsu>,<EP-10036449>,<dirdata>,<TOPSPIN 3.2>,
      <wrpa from 1 1 "HG-HMY-190716-4" "D:/NMR_DATA/test"
       data hash MD5: 32K
       13 78 38 F9 3F FD 7C 38 CE 16 95 8B 29 96 AE 15>)
##END=

$$ hash MD5
$$ 28 52 CF 6D 56 77 FF 3F 41 97 36 A7 50 63 48 8A
