# Supplementary material for: Design, Synthesis, and Biological Evaluation of Pyrano[2,3-c]-pyrazole–Based RalA Inhibitors Against Hepatocellular Carcinoma
Source: Front Chem. 2021 Nov 15;9:700956. doi: 10.3389/fchem.2021.700956 (PMC8634879; doi:10.3389/fchem.2021.700956)
Supplement: Supplementary file 1 [file DataSheet3.ZIP › NMR_spectra 2/4r H/1/pdata/1/peaklist.xml]

<?xml version="1.0" encoding="UTF-8"?>
<PeakList>
  <PeakList1D>
    <PeakList1DHeader creator="nmrsu" date="2019-07-21T08:02:42.853+08:00" expNo="1" name="HG-HMY-190716-4" owner="" procNo="1" source="D:/NMR_DATA/test">
      <PeakPickDetails>F1=219.455597ppm, F2=-19.464989ppm, MI=0.00cm, MAXI=10000.00cm, PC=1.400
      </PeakPickDetails>
    </PeakList1DHeader>
    <Peak1D F1="166.415619" intensity="9.450702e-001" type="0"/>
    <Peak1D F1="147.642914" intensity="3.677414e+000" type="0"/>
    <Peak1D F1="140.768433" intensity="2.131344e+000" type="0"/>
    <Peak1D F1="140.437164" intensity="4.193866e+000" type="0"/>
    <Peak1D F1="136.754272" intensity="4.147663e+000" type="0"/>
    <Peak1D F1="133.653931" intensity="2.507566e+000" type="0"/>
    <Peak1D F1="133.537262" intensity="2.323660e+000" type="0"/>
    <Peak1D F1="129.710022" intensity="9.046543e+000" type="0"/>
    <Peak1D F1="129.505127" intensity="1.406373e+000" type="0"/>
    <Peak1D F1="129.302887" intensity="1.004460e+000" type="0"/>
    <Peak1D F1="129.190781" intensity="1.001794e+000" type="0"/>
    <Peak1D F1="128.996323" intensity="1.080508e+001" type="0"/>
    <Peak1D F1="128.551529" intensity="3.530159e+000" type="0"/>
    <Peak1D F1="126.331566" intensity="3.381041e+000" type="0"/>
    <Peak1D F1="126.292732" intensity="3.940350e+000" type="0"/>
    <Peak1D F1="123.384201" intensity="8.790482e+000" type="0"/>
    <Peak1D F1="123.149307" intensity="1.026073e+000" type="0"/>
    <Peak1D F1="118.263924" intensity="9.243202e-001" type="0"/>
    <Peak1D F1="113.875107" intensity="1.180325e+000" type="0"/>
    <Peak1D F1="113.722954" intensity="3.350948e+000" type="0"/>
    <Peak1D F1="113.669907" intensity="3.565155e+000" type="0"/>
    <Peak1D F1="108.036629" intensity="3.766097e+000" type="0"/>
    <Peak1D F1="107.385757" intensity="9.928095e-001" type="0"/>
    <Peak1D F1="107.142113" intensity="1.121249e+000" type="0"/>
    <Peak1D F1="106.888046" intensity="9.736850e-001" type="0"/>
    <Peak1D F1="65.931396" intensity="2.623628e+000" type="0"/>
    <Peak1D F1="45.976036" intensity="2.501579e+000" type="0"/>
    <Peak1D F1="40.624252" intensity="1.500000e+001" type="0"/>
    <Peak1D F1="40.415157" intensity="4.678046e+001" type="0"/>
    <Peak1D F1="40.206257" intensity="9.223422e+001" type="0"/>
    <Peak1D F1="39.997715" intensity="1.086584e+002" type="0"/>
    <Peak1D F1="39.788803" intensity="9.187651e+001" type="0"/>
    <Peak1D F1="39.579964" intensity="4.599800e+001" type="0"/>
    <Peak1D F1="39.371704" intensity="1.502954e+001" type="0"/>
    <Peak1D F1="27.574547" intensity="4.444309e+000" type="0"/>
    <Peak1D F1="15.003858" intensity="5.752630e+000" type="0"/>
  </PeakList1D>
</PeakList>
