# Supplementary material for: Design, Synthesis, and Biological Evaluation of Pyrano[2,3-c]-pyrazole–Based RalA Inhibitors Against Hepatocellular Carcinoma
Source: Front Chem. 2021 Nov 15;9:700956. doi: 10.3389/fchem.2021.700956 (PMC8634879; doi:10.3389/fchem.2021.700956)
Supplement: Supplementary file 1 [file DataSheet3.ZIP › NMR_spectra 2/4r H/2/pdata/1/auditp.txt]

##TITLE= Audit trail, TOPSPIN		Version 3.2
##JCAMPDX= 5.01
##ORIGIN= Bruker BioSpin GmbH
##OWNER= nmrsu
$$ //MJYTSEX5Z6LAL7F/DATA_backup/test/HG-HMY-190716-4/2/pdata/1/auditp.txt
##AUDIT TRAIL=  $$ (NUMBER, WHEN, WHO, WHERE, PROCESS, VERSION, WHAT)
(   1,<2019-07-21 08:04:06.594 +0800>,<nmrsu>,<EP-10036449>,<go>,<TOPSPIN 3.2>,
      <created by zg
	started at 2019-07-21 08:03:24.053 +0800,
	POWCHK enabled, PULCHK disabled,
       configuration hash MD5:
       19 C4 DD AA 54 DA AF C0 25 4C 35 84 C7 82 3D 68
       data hash MD5: 64K
       3E 14 F1 F0 AF 37 F1 1B D5 09 21 1B F8 11 13 0D>)
(   2,<2019-07-21 08:04:07.483 +0800>,<nmrsu>,<EP-10036449>,<audit>,<TOPSPIN 3.2>,
      <user comment:
       ICON-NMR User ID: test
       data hash MD5: 64K
       3E 14 F1 F0 AF 37 F1 1B D5 09 21 1B F8 11 13 0D>)
(   3,<2019-07-21 08:04:08.029 +0800>,<nmrsu>,<EP-10036449>,<proc1d>,<TOPSPIN 3.2>,
      <Start of raw data processing
       ef LB = 0.3 FT_mod = 6 PKNL = 1 SI = 64K 
       data hash MD5: 64K
       75 E3 B9 65 C7 20 04 03 E9 A4 78 EF 18 23 53 32>)
(   4,<2019-07-21 08:04:08.372 +0800>,<nmrsu>,<EP-10036449>,<proc1d>,<TOPSPIN 3.2>,
      <apk 
       data hash MD5: 64K
       ED 3A 02 3E 52 40 B7 3B FE 6C 69 B1 4D 87 0D C7>)
(   5,<2019-07-21 08:04:08.482 +0800>,<nmrsu>,<EP-10036449>,<proc1d>,<TOPSPIN 3.2>,
      <abs ABSG = 5 
       data hash MD5: 64K
       B3 0F 89 A7 56 9B C4 B8 BA FB A3 92 5F 03 D4 22>)
(   6,<2019-07-21 08:04:10.135 +0800>,<nmrsu>,<EP-10036449>,<dirdata>,<TOPSPIN 3.2>,
      <wrpa from 1 2 "HG-HMY-190716-4" "D:/NMR_DATA/test"
       data hash MD5: 64K
       B3 0F 89 A7 56 9B C4 B8 BA FB A3 92 5F 03 D4 22>)
##END=

$$ hash MD5
$$ 60 27 47 10 8F 49 14 60 68 BA 49 EB 08 BC F9 89
