# Supplementary material for: Design, Synthesis, and Biological Evaluation of Pyrano[2,3-c]-pyrazole–Based RalA Inhibitors Against Hepatocellular Carcinoma
Source: Front Chem. 2021 Nov 15;9:700956. doi: 10.3389/fchem.2021.700956 (PMC8634879; doi:10.3389/fchem.2021.700956)
Supplement: Supplementary file 1 [file DataSheet3.ZIP › NMR_spectra 2/4r H/2/pdata/1/parm.txt]

Current Data Parameters
NAME     HG-HMY-190716-4              
EXPNO                 2              
PROCNO                1              

F2 - Acquisition Parameters
Date_          20190721              
Time               8.04              
INSTRUM           spect              
PROBHD   5 mm PABBO BB/              
PULPROG            zg30              
TD                65536              
SOLVENT            DMSO              
NS                    8              
DS                    0              
SWH            8012.820 Hz           
FIDRES         0.122266 Hz           
AQ            4.0894465 sec          
RG                70.36              
DW               62.400 usec         
DE                 6.50 usec         
TE                300.6 K            
D1           1.00000000 sec          
TD0                   1              

======== CHANNEL f1 ========
SFO1        400.1324710 MHz          
NUC1                 1H              
P1                 8.04 usec         
PLW1        31.00000000 W            

F2 - Processing parameters
SI                65536              
SF          400.1300006 MHz          
WDW                  EM              
SSB      0              
LB                 0.30 Hz           
GB       0              
PC                 1.00              
