# Supplementary material for: Design, Synthesis, and Biological Evaluation of Pyrano[2,3-c]-pyrazole–Based RalA Inhibitors Against Hepatocellular Carcinoma
Source: Front Chem. 2021 Nov 15;9:700956. doi: 10.3389/fchem.2021.700956 (PMC8634879; doi:10.3389/fchem.2021.700956)
Supplement: Supplementary file 1 [file DataSheet3.ZIP › NMR_spectra 2/4r H/2/pdata/1/peaklist.xml]

<?xml version="1.0" encoding="UTF-8"?>
<PeakList>
  <PeakList1D>
    <PeakList1DHeader creator="nmrsu" date="2019-07-21T08:04:08.513+08:00" expNo="2" name="HG-HMY-190716-4" owner="" procNo="1" source="D:/NMR_DATA/test">
      <PeakPickDetails>F1=16.186760ppm, F2=-3.838783ppm, MI=0.00cm, MAXI=10000.00cm, PC=1.000
      </PeakPickDetails>
    </PeakList1DHeader>
    <Peak1D F1="8.684652" intensity="9.668056e-003" type="0"/>
    <Peak1D F1="8.310744" intensity="6.869390e-003" type="0"/>
    <Peak1D F1="8.193349" intensity="8.826917e-003" type="0"/>
    <Peak1D F1="8.127974" intensity="9.070069e-003" type="0"/>
    <Peak1D F1="8.103846" intensity="2.337820e-002" type="0"/>
    <Peak1D F1="8.070531" intensity="3.020878e-002" type="0"/>
    <Peak1D F1="8.050663" intensity="3.364690e-002" type="0"/>
    <Peak1D F1="8.024927" intensity="1.321446e-002" type="0"/>
    <Peak1D F1="7.956366" intensity="9.177743e-002" type="0"/>
    <Peak1D F1="7.897475" intensity="3.056725e+000" type="0"/>
    <Peak1D F1="7.876690" intensity="3.921595e+000" type="0"/>
    <Peak1D F1="7.850437" intensity="7.985292e-001" type="0"/>
    <Peak1D F1="7.829690" intensity="2.152285e-001" type="0"/>
    <Peak1D F1="7.800368" intensity="6.700037e-002" type="0"/>
    <Peak1D F1="7.779086" intensity="5.075789e-001" type="0"/>
    <Peak1D F1="7.758373" intensity="3.681004e-001" type="0"/>
    <Peak1D F1="7.740675" intensity="2.959699e-001" type="0"/>
    <Peak1D F1="7.724768" intensity="3.861696e+000" type="0"/>
    <Peak1D F1="7.703904" intensity="3.299985e+000" type="0"/>
    <Peak1D F1="7.682474" intensity="7.315721e-001" type="0"/>
    <Peak1D F1="7.667492" intensity="8.203186e-001" type="0"/>
    <Peak1D F1="7.661371" intensity="1.095063e+000" type="0"/>
    <Peak1D F1="7.646288" intensity="1.293783e+000" type="0"/>
    <Peak1D F1="7.640184" intensity="9.944125e-001" type="0"/>
    <Peak1D F1="7.624919" intensity="7.289180e-001" type="0"/>
    <Peak1D F1="7.619461" intensity="3.904871e-001" type="0"/>
    <Peak1D F1="7.613319" intensity="2.721355e-001" type="0"/>
    <Peak1D F1="7.596215" intensity="2.067684e-001" type="0"/>
    <Peak1D F1="7.590024" intensity="2.025102e-001" type="0"/>
    <Peak1D F1="7.556376" intensity="2.515535e-002" type="0"/>
    <Peak1D F1="7.526952" intensity="5.508377e-002" type="0"/>
    <Peak1D F1="7.504321" intensity="5.606768e-002" type="0"/>
    <Peak1D F1="7.485073" intensity="2.844882e-001" type="0"/>
    <Peak1D F1="7.466207" intensity="4.288118e-001" type="0"/>
    <Peak1D F1="7.445076" intensity="2.886738e-001" type="0"/>
    <Peak1D F1="7.373573" intensity="3.024234e-001" type="0"/>
    <Peak1D F1="7.368766" intensity="4.620723e-001" type="0"/>
    <Peak1D F1="7.355843" intensity="1.082993e+000" type="0"/>
    <Peak1D F1="7.345450" intensity="3.186758e+000" type="0"/>
    <Peak1D F1="7.341007" intensity="3.170828e+000" type="0"/>
    <Peak1D F1="7.332320" intensity="5.133481e+000" type="0"/>
    <Peak1D F1="7.327965" intensity="5.712718e+000" type="0"/>
    <Peak1D F1="7.317837" intensity="1.057729e+000" type="0"/>
    <Peak1D F1="7.312792" intensity="9.279846e-001" type="0"/>
    <Peak1D F1="7.306851" intensity="8.771729e-001" type="0"/>
    <Peak1D F1="7.285079" intensity="1.219449e+000" type="0"/>
    <Peak1D F1="7.262897" intensity="7.354491e-001" type="0"/>
    <Peak1D F1="7.256894" intensity="7.933368e-001" type="0"/>
    <Peak1D F1="7.237491" intensity="2.785668e-001" type="0"/>
    <Peak1D F1="7.219067" intensity="1.504108e-001" type="0"/>
    <Peak1D F1="7.212412" intensity="1.138408e-001" type="0"/>
    <Peak1D F1="7.176274" intensity="2.926213e+000" type="0"/>
    <Peak1D F1="7.165583" intensity="3.037486e+000" type="0"/>
    <Peak1D F1="7.157099" intensity="3.056956e+000" type="0"/>
    <Peak1D F1="7.152087" intensity="2.382710e+000" type="0"/>
    <Peak1D F1="7.143990" intensity="1.548132e+000" type="0"/>
    <Peak1D F1="7.123882" intensity="7.722043e-001" type="0"/>
    <Peak1D F1="7.117381" intensity="6.287156e-001" type="0"/>
    <Peak1D F1="7.107913" intensity="1.862684e-001" type="0"/>
    <Peak1D F1="7.101597" intensity="1.576215e-001" type="0"/>
    <Peak1D F1="7.084526" intensity="7.215754e-002" type="0"/>
    <Peak1D F1="7.064734" intensity="1.982396e-002" type="0"/>
    <Peak1D F1="7.039717" intensity="1.278001e-002" type="0"/>
    <Peak1D F1="7.012937" intensity="9.498413e-002" type="0"/>
    <Peak1D F1="7.006743" intensity="9.145267e-002" type="0"/>
    <Peak1D F1="6.989466" intensity="1.856961e-001" type="0"/>
    <Peak1D F1="6.985332" intensity="1.724732e-001" type="0"/>
    <Peak1D F1="6.967958" intensity="1.086737e-001" type="0"/>
    <Peak1D F1="6.964013" intensity="9.746134e-002" type="0"/>
    <Peak1D F1="6.956896" intensity="7.393948e-002" type="0"/>
    <Peak1D F1="6.922437" intensity="1.128234e-002" type="0"/>
    <Peak1D F1="6.897711" intensity="8.653603e-003" type="0"/>
    <Peak1D F1="6.153684" intensity="1.196093e-002" type="0"/>
    <Peak1D F1="6.130633" intensity="1.009733e-002" type="0"/>
    <Peak1D F1="6.070982" intensity="6.867511e-003" type="0"/>
    <Peak1D F1="6.014641" intensity="3.136796e-001" type="0"/>
    <Peak1D F1="5.986282" intensity="4.106555e-001" type="0"/>
    <Peak1D F1="5.972759" intensity="2.945039e+000" type="0"/>
    <Peak1D F1="5.950377" intensity="3.162594e+000" type="0"/>
    <Peak1D F1="5.791075" intensity="1.085878e-002" type="0"/>
    <Peak1D F1="5.767604" intensity="1.199454e-002" type="0"/>
    <Peak1D F1="5.388128" intensity="7.364895e-003" type="0"/>
    <Peak1D F1="5.366215" intensity="1.091348e-002" type="0"/>
    <Peak1D F1="5.218276" intensity="1.789430e+000" type="0"/>
    <Peak1D F1="5.195859" intensity="1.704029e+000" type="0"/>
    <Peak1D F1="5.150485" intensity="7.305199e-003" type="0"/>
    <Peak1D F1="5.046485" intensity="1.309711e-002" type="0"/>
    <Peak1D F1="5.024582" intensity="8.588028e-003" type="0"/>
    <Peak1D F1="4.948674" intensity="2.621735e-001" type="0"/>
    <Peak1D F1="4.920283" intensity="2.501964e-001" type="0"/>
    <Peak1D F1="4.887927" intensity="7.944548e-003" type="0"/>
    <Peak1D F1="4.852191" intensity="1.864554e-002" type="0"/>
    <Peak1D F1="4.472818" intensity="8.159934e-003" type="0"/>
    <Peak1D F1="4.446839" intensity="2.340577e-002" type="0"/>
    <Peak1D F1="4.335121" intensity="6.837269e-003" type="0"/>
    <Peak1D F1="4.292062" intensity="9.178552e-003" type="0"/>
    <Peak1D F1="4.280068" intensity="8.037208e-003" type="0"/>
    <Peak1D F1="4.228026" intensity="1.168015e-002" type="0"/>
    <Peak1D F1="4.211098" intensity="9.885071e-003" type="0"/>
    <Peak1D F1="4.150612" intensity="1.423252e-002" type="0"/>
    <Peak1D F1="4.103316" intensity="1.056626e-002" type="0"/>
    <Peak1D F1="4.059183" intensity="9.887606e-003" type="0"/>
    <Peak1D F1="4.026576" intensity="1.008215e-002" type="0"/>
    <Peak1D F1="3.993677" intensity="1.565211e-002" type="0"/>
    <Peak1D F1="3.977563" intensity="1.230952e-002" type="0"/>
    <Peak1D F1="3.960514" intensity="1.139754e-002" type="0"/>
    <Peak1D F1="3.909323" intensity="1.431579e-002" type="0"/>
    <Peak1D F1="3.831653" intensity="2.551030e-002" type="0"/>
    <Peak1D F1="3.821585" intensity="2.572444e-002" type="0"/>
    <Peak1D F1="3.653573" intensity="1.217459e+000" type="0"/>
    <Peak1D F1="3.641943" intensity="1.450147e+000" type="0"/>
    <Peak1D F1="3.630002" intensity="1.315636e+000" type="0"/>
    <Peak1D F1="3.442470" intensity="1.075320e+001" type="0"/>
    <Peak1D F1="3.138122" intensity="4.190743e-002" type="0"/>
    <Peak1D F1="3.091634" intensity="4.194288e-002" type="0"/>
    <Peak1D F1="3.044101" intensity="9.655526e-001" type="0"/>
    <Peak1D F1="3.032154" intensity="1.243207e+000" type="0"/>
    <Peak1D F1="3.022618" intensity="9.044077e-001" type="0"/>
    <Peak1D F1="2.948312" intensity="3.038733e-002" type="0"/>
    <Peak1D F1="2.893269" intensity="4.660256e-001" type="0"/>
    <Peak1D F1="2.865533" intensity="2.393183e-002" type="0"/>
    <Peak1D F1="2.828541" intensity="1.519143e-002" type="0"/>
    <Peak1D F1="2.817517" intensity="1.511148e-002" type="0"/>
    <Peak1D F1="2.804268" intensity="1.378446e-002" type="0"/>
    <Peak1D F1="2.777648" intensity="1.530465e-002" type="0"/>
    <Peak1D F1="2.767288" intensity="1.668538e-002" type="0"/>
    <Peak1D F1="2.735418" intensity="3.947561e-001" type="0"/>
    <Peak1D F1="2.706888" intensity="1.474768e-002" type="0"/>
    <Peak1D F1="2.675476" intensity="4.947683e-002" type="0"/>
    <Peak1D F1="2.619876" intensity="1.292783e-002" type="0"/>
    <Peak1D F1="2.510952" intensity="4.854398e+000" type="0"/>
    <Peak1D F1="2.506517" intensity="6.425380e+000" type="0"/>
    <Peak1D F1="2.502106" intensity="4.753164e+000" type="0"/>
    <Peak1D F1="2.396537" intensity="2.308009e-002" type="0"/>
    <Peak1D F1="2.371832" intensity="3.105842e-002" type="0"/>
    <Peak1D F1="2.333439" intensity="4.526996e-002" type="0"/>
    <Peak1D F1="2.292337" intensity="1.849309e-002" type="0"/>
    <Peak1D F1="2.236349" intensity="1.537179e+000" type="0"/>
    <Peak1D F1="2.212097" intensity="1.041884e-001" type="0"/>
    <Peak1D F1="2.193568" intensity="2.901356e-002" type="0"/>
    <Peak1D F1="2.053334" intensity="1.500000e+001" type="0"/>
    <Peak1D F1="1.891119" intensity="8.415747e-002" type="0"/>
    <Peak1D F1="1.873112" intensity="1.225927e-001" type="0"/>
    <Peak1D F1="1.794789" intensity="5.883805e-002" type="0"/>
    <Peak1D F1="1.785213" intensity="3.542166e-002" type="0"/>
    <Peak1D F1="1.697804" intensity="1.039926e-002" type="0"/>
    <Peak1D F1="1.662852" intensity="1.127091e-002" type="0"/>
    <Peak1D F1="1.625971" intensity="1.367785e-002" type="0"/>
    <Peak1D F1="1.609042" intensity="1.109225e-002" type="0"/>
    <Peak1D F1="1.504872" intensity="3.387599e-002" type="0"/>
    <Peak1D F1="1.485833" intensity="1.381230e-002" type="0"/>
    <Peak1D F1="1.433196" intensity="1.161446e-002" type="0"/>
    <Peak1D F1="1.396451" intensity="9.077062e-002" type="0"/>
    <Peak1D F1="1.356092" intensity="3.876675e-002" type="0"/>
    <Peak1D F1="1.338976" intensity="2.462195e-002" type="0"/>
    <Peak1D F1="1.301862" intensity="8.018439e-002" type="0"/>
    <Peak1D F1="1.284662" intensity="3.721690e-002" type="0"/>
    <Peak1D F1="1.259445" intensity="1.149842e-001" type="0"/>
    <Peak1D F1="1.234580" intensity="1.592394e-001" type="0"/>
    <Peak1D F1="1.191289" intensity="1.640852e-002" type="0"/>
    <Peak1D F1="1.130835" intensity="9.396097e-003" type="0"/>
    <Peak1D F1="1.118847" intensity="1.067900e-002" type="0"/>
    <Peak1D F1="1.095936" intensity="1.095185e-002" type="0"/>
    <Peak1D F1="1.061424" intensity="9.991753e-003" type="0"/>
    <Peak1D F1="1.022115" intensity="9.740070e-003" type="0"/>
    <Peak1D F1="0.953553" intensity="1.223619e-002" type="0"/>
    <Peak1D F1="0.937742" intensity="1.831805e-002" type="0"/>
    <Peak1D F1="0.913488" intensity="1.941777e-002" type="0"/>
    <Peak1D F1="0.895055" intensity="1.966808e-002" type="0"/>
    <Peak1D F1="0.877769" intensity="3.731634e-002" type="0"/>
    <Peak1D F1="0.853867" intensity="5.409532e-002" type="0"/>
    <Peak1D F1="0.832227" intensity="4.401956e-002" type="0"/>
    <Peak1D F1="0.814247" intensity="2.291898e-002" type="0"/>
    <Peak1D F1="-0.000151" intensity="8.631639e-001" type="0"/>
  </PeakList1D>
</PeakList>
