# Supplementary material for: Design, Synthesis, and Biological Evaluation of Pyrano[2,3-c]-pyrazole–Based RalA Inhibitors Against Hepatocellular Carcinoma
Source: Front Chem. 2021 Nov 15;9:700956. doi: 10.3389/fchem.2021.700956 (PMC8634879; doi:10.3389/fchem.2021.700956)
Supplement: Supplementary file 3 [file DataSheet2.ZIP]

Archive with 1,428 entries (1,250 files):
- NMR_spectra/4a H C/
- NMR_spectra/4a H C/1/
- NMR_spectra/4a H C/1/acqu
- NMR_spectra/4a H C/1/acqus
- NMR_spectra/4a H C/1/audita.txt
- NMR_spectra/4a H C/1/fid
- NMR_spectra/4a H C/1/format.temp
- NMR_spectra/4a H C/1/fq1list
- NMR_spectra/4a H C/1/pdata/
- NMR_spectra/4a H C/1/pdata/1/
- NMR_spectra/4a H C/1/pdata/1/1i
- NMR_spectra/4a H C/1/pdata/1/1r
- NMR_spectra/4a H C/1/pdata/1/auditp.txt
- NMR_spectra/4a H C/1/pdata/1/intrng
- NMR_spectra/4a H C/1/pdata/1/outd
- NMR_spectra/4a H C/1/pdata/1/parm.txt
- NMR_spectra/4a H C/1/pdata/1/peaklist.xml
- NMR_spectra/4a H C/1/pdata/1/peakrng
- NMR_spectra/4a H C/1/pdata/1/peaks
- NMR_spectra/4a H C/1/pdata/1/proc
- NMR_spectra/4a H C/1/pdata/1/procs
- NMR_spectra/4a H C/1/pdata/1/title
- NMR_spectra/4a H C/1/prosol_History
- NMR_spectra/4a H C/1/pulseprogram
- NMR_spectra/4a H C/1/scon2
- NMR_spectra/4a H C/1/shimvalues
- NMR_spectra/4a H C/1/specpar
- NMR_spectra/4a H C/1/uxnmr.info
- NMR_spectra/4a H C/1/uxnmr.par
- NMR_spectra/4a H C/2/
- NMR_spectra/4a H C/2/acqu
- NMR_spectra/4a H C/2/acqus
- NMR_spectra/4a H C/2/audita.txt
- NMR_spectra/4a H C/2/cpdprg2
- NMR_spectra/4a H C/2/fid
- NMR_spectra/4a H C/2/format.temp
- NMR_spectra/4a H C/2/fq1list
- NMR_spectra/4a H C/2/pdata/
- NMR_spectra/4a H C/2/pdata/1/
- NMR_spectra/4a H C/2/pdata/1/1i
- NMR_spectra/4a H C/2/pdata/1/1r
- NMR_spectra/4a H C/2/pdata/1/auditp.txt
- NMR_spectra/4a H C/2/pdata/1/intrng
- NMR_spectra/4a H C/2/pdata/1/outd
- NMR_spectra/4a H C/2/pdata/1/parm.txt
- NMR_spectra/4a H C/2/pdata/1/peaklist.xml
- NMR_spectra/4a H C/2/pdata/1/peakrng
- NMR_spectra/4a H C/2/pdata/1/peaks
- NMR_spectra/4a H C/2/pdata/1/proc
- NMR_spectra/4a H C/2/pdata/1/procs
- NMR_spectra/4a H C/2/pdata/1/title
- NMR_spectra/4a H C/2/prosol_History
- NMR_spectra/4a H C/2/pulseprogram
- NMR_spectra/4a H C/2/scon2
- NMR_spectra/4a H C/2/shimvalues
- NMR_spectra/4a H C/2/specpar
- NMR_spectra/4a H C/2/uxnmr.info
- NMR_spectra/4a H C/2/uxnmr.par
- NMR_spectra/4aa C/
- NMR_spectra/4aa C/1/
- NMR_spectra/4aa C/1/acqu
- NMR_spectra/4aa C/1/acqus
- NMR_spectra/4aa C/1/audita.txt
- NMR_spectra/4aa C/1/cpdprg2
- NMR_spectra/4aa C/1/fid
- NMR_spectra/4aa C/1/format.temp
- NMR_spectra/4aa C/1/fq1list
- NMR_spectra/4aa C/1/pdata/
- NMR_spectra/4aa C/1/pdata/1/
- NMR_spectra/4aa C/1/pdata/1/1i
- NMR_spectra/4aa C/1/pdata/1/1r
- NMR_spectra/4aa C/1/pdata/1/auditp.txt
- NMR_spectra/4aa C/1/pdata/1/intrng
- NMR_spectra/4aa C/1/pdata/1/outd
- NMR_spectra/4aa C/1/pdata/1/parm.txt
- NMR_spectra/4aa C/1/pdata/1/peaklist.xml
- NMR_spectra/4aa C/1/pdata/1/peakrng
- NMR_spectra/4aa C/1/pdata/1/peaks
- NMR_spectra/4aa C/1/pdata/1/proc
- NMR_spectra/4aa C/1/pdata/1/procs
- NMR_spectra/4aa C/1/pdata/1/title
- NMR_spectra/4aa C/1/prosol_History
- NMR_spectra/4aa C/1/pulseprogram
- NMR_spectra/4aa C/1/scon2
- NMR_spectra/4aa C/1/shimvalues
- NMR_spectra/4aa C/1/specpar
- NMR_spectra/4aa C/1/uxnmr.info
- NMR_spectra/4aa C/1/uxnmr.par
- NMR_spectra/4aa H/
- NMR_spectra/4aa H/1/
- NMR_spectra/4aa H/1/acqu
- NMR_spectra/4aa H/1/acqus
- NMR_spectra/4aa H/1/audita.txt
- NMR_spectra/4aa H/1/fid
- NMR_spectra/4aa H/1/format.temp
- NMR_spectra/4aa H/1/fq1list
- NMR_spectra/4aa H/1/pdata/
- NMR_spectra/4aa H/1/pdata/1/
- NMR_spectra/4aa H/1/pdata/1/1i
- NMR_spectra/4aa H/1/pdata/1/1r
- NMR_spectra/4aa H/1/pdata/1/auditp.txt
- NMR_spectra/4aa H/1/pdata/1/intrng
- NMR_spectra/4aa H/1/pdata/1/outd
- NMR_spectra/4aa H/1/pdata/1/parm.txt
- NMR_spectra/4aa H/1/pdata/1/peaklist.xml
- NMR_spectra/4aa H/1/pdata/1/peakrng
- NMR_spectra/4aa H/1/pdata/1/peaks
- NMR_spectra/4aa H/1/pdata/1/proc
- NMR_spectra/4aa H/1/pdata/1/procs
- NMR_spectra/4aa H/1/pdata/1/title
- NMR_spectra/4aa H/1/prosol_History
- NMR_spectra/4aa H/1/pulseprogram
- NMR_spectra/4aa H/1/scon2
- NMR_spectra/4aa H/1/shimvalues
- NMR_spectra/4aa H/1/specpar
- NMR_spectra/4aa H/1/uxnmr.info
- NMR_spectra/4aa H/1/uxnmr.par
- NMR_spectra/4ab C/
- NMR_spectra/4ab C/1/
- NMR_spectra/4ab C/1/acqu
- NMR_spectra/4ab C/1/acqus
- NMR_spectra/4ab C/1/audita.txt
- NMR_spectra/4ab C/1/cpdprg2
- NMR_spectra/4ab C/1/fid
- NMR_spectra/4ab C/1/format.temp
- NMR_spectra/4ab C/1/fq1list
- NMR_spectra/4ab C/1/pdata/
- NMR_spectra/4ab C/1/pdata/1/
- NMR_spectra/4ab C/1/pdata/1/1i
- NMR_spectra/4ab C/1/pdata/1/1r
- NMR_spectra/4ab C/1/pdata/1/auditp.txt
- NMR_spectra/4ab C/1/pdata/1/intrng
- NMR_spectra/4ab C/1/pdata/1/outd
- NMR_spectra/4ab C/1/pdata/1/parm.txt
- NMR_spectra/4ab C/1/pdata/1/peaklist.xml
- NMR_spectra/4ab C/1/pdata/1/peakrng
- NMR_spectra/4ab C/1/pdata/1/peaks
- NMR_spectra/4ab C/1/pdata/1/proc
- NMR_spectra/4ab C/1/pdata/1/procs
- NMR_spectra/4ab C/1/pdata/1/title
- NMR_spectra/4ab C/1/prosol_History
- NMR_spectra/4ab C/1/pulseprogram
- NMR_spectra/4ab C/1/scon2
- NMR_spectra/4ab C/1/shimvalues
- NMR_spectra/4ab C/1/specpar
- NMR_spectra/4ab C/1/uxnmr.info
- NMR_spectra/4ab C/1/uxnmr.par
- NMR_spectra/4ab H/
- NMR_spectra/4ab H/1/
- NMR_spectra/4ab H/1/acqu
- NMR_spectra/4ab H/1/acqus
- NMR_spectra/4ab H/1/audita.txt
- NMR_spectra/4ab H/1/fid
- NMR_spectra/4ab H/1/format.temp
- NMR_spectra/4ab H/1/fq1list
- NMR_spectra/4ab H/1/pdata/
- NMR_spectra/4ab H/1/pdata/1/
- NMR_spectra/4ab H/1/pdata/1/1i
- NMR_spectra/4ab H/1/pdata/1/1r
- NMR_spectra/4ab H/1/pdata/1/auditp.txt
- NMR_spectra/4ab H/1/pdata/1/intrng
- NMR_spectra/4ab H/1/pdata/1/outd
- NMR_spectra/4ab H/1/pdata/1/parm.txt
- NMR_spectra/4ab H/1/pdata/1/peaklist.xml
- NMR_spectra/4ab H/1/pdata/1/peakrng
- NMR_spectra/4ab H/1/pdata/1/peaks
- NMR_spectra/4ab H/1/pdata/1/proc
- NMR_spectra/4ab H/1/pdata/1/procs
- NMR_spectra/4ab H/1/pdata/1/title
- NMR_spectra/4ab H/1/prosol_History
- NMR_spectra/4ab H/1/pulseprogram
- NMR_spectra/4ab H/1/scon2
- NMR_spectra/4ab H/1/shimvalues
- NMR_spectra/4ab H/1/specpar
- NMR_spectra/4ab H/1/uxnmr.info
- NMR_spectra/4ab H/1/uxnmr.par
- NMR_spectra/4ac H C/
- NMR_spectra/4ac H C/1/
- NMR_spectra/4ac H C/1/acqu
- NMR_spectra/4ac H C/1/acqus
- NMR_spectra/4ac H C/1/audita.txt
- NMR_spectra/4ac H C/1/fid
- NMR_spectra/4ac H C/1/format.temp
- NMR_spectra/4ac H C/1/fq1list
- NMR_spectra/4ac H C/1/pdata/
- NMR_spectra/4ac H C/1/pdata/1/
- NMR_spectra/4ac H C/1/pdata/1/1i
- NMR_spectra/4ac H C/1/pdata/1/1r
- NMR_spectra/4ac H C/1/pdata/1/auditp.txt
- NMR_spectra/4ac H C/1/pdata/1/intrng
- NMR_spectra/4ac H C/1/pdata/1/outd
- NMR_spectra/4ac H C/1/pdata/1/parm.txt
- NMR_spectra/4ac H C/1/pdata/1/peaklist.xml
- NMR_spectra/4ac H C/1/pdata/1/peakrng
- NMR_spectra/4ac H C/1/pdata/1/peaks
- NMR_spectra/4ac H C/1/pdata/1/proc
- NMR_spectra/4ac H C/1/pdata/1/procs
- NMR_spectra/4ac H C/1/pdata/1/title
- NMR_spectra/4ac H C/1/prosol_History
- NMR_spectra/4ac H C/1/pulseprogram
- NMR_spectra/4ac H C/1/scon2
- NMR_spectra/4ac H C/1/shimvalues
- NMR_spectra/4ac H C/1/specpar
- NMR_spectra/4ac H C/1/uxnmr.info
- NMR_spectra/4ac H C/1/uxnmr.par
- NMR_spectra/4ad H C/
- NMR_spectra/4ad H C/1/
- NMR_spectra/4ad H C/1/acqu
- NMR_spectra/4ad H C/1/acqus
- NMR_spectra/4ad H C/1/audita.txt
- NMR_spectra/4ad H C/1/fid
- NMR_spectra/4ad H C/1/format.temp
- NMR_spectra/4ad H C/1/fq1list
- NMR_spectra/4ad H C/1/pdata/
- NMR_spectra/4ad H C/1/pdata/1/
- NMR_spectra/4ad H C/1/pdata/1/1i
- NMR_spectra/4ad H C/1/pdata/1/1r
- NMR_spectra/4ad H C/1/pdata/1/auditp.txt
- NMR_spectra/4ad H C/1/pdata/1/intrng
- NMR_spectra/4ad H C/1/pdata/1/outd
- NMR_spectra/4ad H C/1/pdata/1/parm.txt
- NMR_spectra/4ad H C/1/pdata/1/peaklist.xml
- NMR_spectra/4ad H C/1/pdata/1/peakrng
- NMR_spectra/4ad H C/1/pdata/1/peaks
- NMR_spectra/4ad H C/1/pdata/1/proc
- NMR_spectra/4ad H C/1/pdata/1/procs
- NMR_spectra/4ad H C/1/pdata/1/title
- NMR_spectra/4ad H C/1/prosol_History
- NMR_spectra/4ad H C/1/pulseprogram
- NMR_spectra/4ad H C/1/scon2
- NMR_spectra/4ad H C/1/shimvalues
- NMR_spectra/4ad H C/1/specpar
- NMR_spectra/4ad H C/1/uxnmr.info
- NMR_spectra/4ad H C/1/uxnmr.par
- NMR_spectra/4ad H C/2/
- NMR_spectra/4ad H C/2/acqu
- NMR_spectra/4ad H C/2/acqus
- NMR_spectra/4ad H C/2/audita.txt
- NMR_spectra/4ad H C/2/cpdprg2
- NMR_spectra/4ad H C/2/fid
- NMR_spectra/4ad H C/2/format.temp
- NMR_spectra/4ad H C/2/fq1list
- NMR_spectra/4ad H C/2/pdata/
- NMR_spectra/4ad H C/2/pdata/1/
- NMR_spectra/4ad H C/2/pdata/1/1i
- NMR_spectra/4ad H C/2/pdata/1/1r
- NMR_spectra/4ad H C/2/pdata/1/auditp.txt
- NMR_spectra/4ad H C/2/pdata/1/intrng
- NMR_spectra/4ad H C/2/pdata/1/outd
- NMR_spectra/4ad H C/2/pdata/1/parm.txt
- NMR_spectra/4ad H C/2/pdata/1/peaklist.xml
- NMR_spectra/4ad H C/2/pdata/1/peakrng
- NMR_spectra/4ad H C/2/pdata/1/peaks
- NMR_spectra/4ad H C/2/pdata/1/proc
- NMR_spectra/4ad H C/2/pdata/1/procs
- NMR_spectra/4ad H C/2/pdata/1/title
- NMR_spectra/4ad H C/2/prosol_History
- NMR_spectra/4ad H C/2/pulseprogram
- NMR_spectra/4ad H C/2/scon2
- NMR_spectra/4ad H C/2/shimvalues
- NMR_spectra/4ad H C/2/specpar
- NMR_spectra/4ad H C/2/uxnmr.info
- NMR_spectra/4ad H C/2/uxnmr.par
- NMR_spectra/4ad H C/HG-HMY-180721-3/
- NMR_spectra/4ad H C/HG-HMY-180721-3/1/
- NMR_spectra/4ad H C/HG-HMY-180721-3/1/acqu
- NMR_spectra/4ad H C/HG-HMY-180721-3/1/acqus
- NMR_spectra/4ad H C/HG-HMY-180721-3/1/audita.txt
- NMR_spectra/4ad H C/HG-HMY-180721-3/1/fid
- NMR_spectra/4ad H C/HG-HMY-180721-3/1/format.temp
- NMR_spectra/4ad H C/HG-HMY-180721-3/1/fq1list
- NMR_spectra/4ad H C/HG-HMY-180721-3/1/pdata/
- NMR_spectra/4ad H C/HG-HMY-180721-3/1/pdata/1/
- NMR_spectra/4ad H C/HG-HMY-180721-3/1/pdata/1/1i
- NMR_spectra/4ad H C/HG-HMY-180721-3/1/pdata/1/1r
- NMR_spectra/4ad H C/HG-HMY-180721-3/1/pdata/1/auditp.txt
- NMR_spectra/4ad H C/HG-HMY-180721-3/1/pdata/1/intrng
- NMR_spectra/4ad H C/HG-HMY-180721-3/1/pdata/1/outd
- NMR_spectra/4ad H C/HG-HMY-180721-3/1/pdata/1/parm.txt
- NMR_spectra/4ad H C/HG-HMY-180721-3/1/pdata/1/peaklist.xml
- NMR_spectra/4ad H C/HG-HMY-180721-3/1/pdata/1/peakrng
- NMR_spectra/4ad H C/HG-HMY-180721-3/1/pdata/1/peaks
- NMR_spectra/4ad H C/HG-HMY-180721-3/1/pdata/1/proc
- NMR_spectra/4ad H C/HG-HMY-180721-3/1/pdata/1/procs
- NMR_spectra/4ad H C/HG-HMY-180721-3/1/pdata/1/title
- NMR_spectra/4ad H C/HG-HMY-180721-3/1/prosol_History
- NMR_spectra/4ad H C/HG-HMY-180721-3/1/pulseprogram
- NMR_spectra/4ad H C/HG-HMY-180721-3/1/scon2
- NMR_spectra/4ad H C/HG-HMY-180721-3/1/shimvalues
- NMR_spectra/4ad H C/HG-HMY-180721-3/1/specpar
- NMR_spectra/4ad H C/HG-HMY-180721-3/1/uxnmr.info
- NMR_spectra/4ad H C/HG-HMY-180721-3/1/uxnmr.par
- NMR_spectra/4ad H C/HG-HMY-180721-3/2/
- NMR_spectra/4ad H C/HG-HMY-180721-3/2/acqu
- NMR_spectra/4ad H C/HG-HMY-180721-3/2/acqus
- NMR_spectra/4ad H C/HG-HMY-180721-3/2/audita.txt
- NMR_spectra/4ad H C/HG-HMY-180721-3/2/cpdprg2
- NMR_spectra/4ad H C/HG-HMY-180721-3/2/fid
- NMR_spectra/4ad H C/HG-HMY-180721-3/2/format.temp
- NMR_spectra/4ad H C/HG-HMY-180721-3/2/fq1list
[truncated: 1,128 more entries]
