# Supplementary material for: Design, Synthesis, and Biological Evaluation of Pyrano[2,3-c]-pyrazole–Based RalA Inhibitors Against Hepatocellular Carcinoma
Source: Front Chem. 2021 Nov 15;9:700956. doi: 10.3389/fchem.2021.700956 (PMC8634879; doi:10.3389/fchem.2021.700956)
Supplement: Supplementary file 3 [file DataSheet2.ZIP › NMR_spectra/4a H C/1/pdata/1/auditp.txt]

##TITLE= Audit trail, TOPSPIN		Version 3.2
##JCAMPDX= 5.01
##ORIGIN= Bruker BioSpin GmbH
##OWNER= nmrsu
$$ //MJYTSEX5Z6LAL7F/DATA_backup/test/HG-HMY-180712-4/1/pdata/1/auditp.txt
##AUDIT TRAIL=  $$ (NUMBER, WHEN, WHO, WHERE, PROCESS, VERSION, WHAT)
(   1,<2018-07-12 14:56:49.571 +0800>,<nmrsu>,<EP-10036449>,<go>,<TOPSPIN 3.2>,
      <created by zg
	started at 2018-07-12 14:55:46.656 +0800,
	POWCHK enabled, PULCHK disabled,
       configuration hash MD5:
       19 C4 DD AA 54 DA AF C0 25 4C 35 84 C7 82 3D 68
       data hash MD5: 64K
       5A 79 B8 9F 8E 2B E0 1A 12 30 C4 F0 AB D1 CA 29>)
(   2,<2018-07-12 14:56:50.507 +0800>,<nmrsu>,<EP-10036449>,<audit>,<TOPSPIN 3.2>,
      <user comment:
       ICON-NMR User ID: test
       data hash MD5: 64K
       5A 79 B8 9F 8E 2B E0 1A 12 30 C4 F0 AB D1 CA 29>)
(   3,<2018-07-12 14:56:50.990 +0800>,<nmrsu>,<EP-10036449>,<proc1d>,<TOPSPIN 3.2>,
      <Start of raw data processing
       ef LB = 0.3 FT_mod = 6 PKNL = 1 SI = 64K 
       data hash MD5: 64K
       73 7C AE 7E 36 FE F1 EE C4 D4 AE 4F 30 09 70 06>)
(   4,<2018-07-12 14:56:51.365 +0800>,<nmrsu>,<EP-10036449>,<proc1d>,<TOPSPIN 3.2>,
      <apk 
       data hash MD5: 64K
       B6 87 F6 24 61 9E C8 8A 73 7E 47 6B 25 FE 74 CC>)
(   5,<2018-07-12 14:56:51.458 +0800>,<nmrsu>,<EP-10036449>,<proc1d>,<TOPSPIN 3.2>,
      <abs ABSG = 5 
       data hash MD5: 64K
       3F 50 F0 CA AB 17 2A C6 B0 4D B9 8B 2F 65 A6 52>)
(   6,<2018-07-12 14:56:53.533 +0800>,<nmrsu>,<EP-10036449>,<dirdata>,<TOPSPIN 3.2>,
      <wrpa from 1 1 "HG-HMY-180712-4" "D:/NMR_DATA/test"
       data hash MD5: 64K
       3F 50 F0 CA AB 17 2A C6 B0 4D B9 8B 2F 65 A6 52>)
##END=

$$ hash MD5
$$ 33 32 99 02 2B 08 ED BA 36 60 E1 D4 42 B0 E1 1F
