# Supplementary material for: Design, Synthesis, and Biological Evaluation of Pyrano[2,3-c]-pyrazole–Based RalA Inhibitors Against Hepatocellular Carcinoma
Source: Front Chem. 2021 Nov 15;9:700956. doi: 10.3389/fchem.2021.700956 (PMC8634879; doi:10.3389/fchem.2021.700956)
Supplement: Supplementary file 3 [file DataSheet2.ZIP › NMR_spectra/4a H C/1/pdata/1/intrng]

P 0
7.831650   6.758198
5.116395   4.898221
4.897915   4.610684
2.487309   2.215661
2.215355   1.743562
1.713006   0.454076
0.110315   -0.327561
