# Supplementary material for: Design, Synthesis, and Biological Evaluation of Pyrano[2,3-c]-pyrazole–Based RalA Inhibitors Against Hepatocellular Carcinoma
Source: Front Chem. 2021 Nov 15;9:700956. doi: 10.3389/fchem.2021.700956 (PMC8634879; doi:10.3389/fchem.2021.700956)
Supplement: Supplementary file 3 [file DataSheet2.ZIP › NMR_spectra/4a H C/1/pdata/1/peaklist.xml]

<?xml version="1.0" encoding="UTF-8"?>
<PeakList>
  <PeakList1D>
    <PeakList1DHeader creator="nmrsu" date="2018-07-12T14:56:51.489+08:00" expNo="1" name="HG-HMY-180712-4" owner="" procNo="1" source="D:/NMR_DATA/test">
      <PeakPickDetails>F1=16.163811ppm, F2=-3.861732ppm, MI=0.00cm, MAXI=10000.00cm, PC=1.000
      </PeakPickDetails>
    </PeakList1DHeader>
    <Peak1D F1="14.491044" intensity="3.657888e-003" type="0"/>
    <Peak1D F1="13.790156" intensity="4.227542e-003" type="0"/>
    <Peak1D F1="13.678551" intensity="3.646902e-003" type="0"/>
    <Peak1D F1="13.560453" intensity="3.951658e-003" type="0"/>
    <Peak1D F1="13.496127" intensity="3.709681e-003" type="0"/>
    <Peak1D F1="13.034404" intensity="3.710012e-003" type="0"/>
    <Peak1D F1="12.259046" intensity="4.271062e-003" type="0"/>
    <Peak1D F1="7.833399" intensity="3.768890e-003" type="0"/>
    <Peak1D F1="7.716871" intensity="9.701941e-003" type="0"/>
    <Peak1D F1="7.708063" intensity="7.933147e-003" type="0"/>
    <Peak1D F1="7.702149" intensity="9.336714e-003" type="0"/>
    <Peak1D F1="7.693710" intensity="1.089574e-002" type="0"/>
    <Peak1D F1="7.683527" intensity="1.061822e-002" type="0"/>
    <Peak1D F1="7.666445" intensity="1.473691e-002" type="0"/>
    <Peak1D F1="7.649555" intensity="1.584254e-002" type="0"/>
    <Peak1D F1="7.627560" intensity="1.812988e-002" type="0"/>
    <Peak1D F1="7.608126" intensity="2.062662e-002" type="0"/>
    <Peak1D F1="7.589929" intensity="3.036575e-002" type="0"/>
    <Peak1D F1="7.571636" intensity="1.591893e-002" type="0"/>
    <Peak1D F1="7.566345" intensity="1.622216e-002" type="0"/>
    <Peak1D F1="7.553819" intensity="2.098061e-002" type="0"/>
    <Peak1D F1="7.546133" intensity="2.250047e-002" type="0"/>
    <Peak1D F1="7.538035" intensity="2.876041e-002" type="0"/>
    <Peak1D F1="7.522854" intensity="2.278647e-002" type="0"/>
    <Peak1D F1="7.518477" intensity="4.130798e-002" type="0"/>
    <Peak1D F1="7.495959" intensity="6.356111e-001" type="0"/>
    <Peak1D F1="7.491094" intensity="1.056220e+000" type="0"/>
    <Peak1D F1="7.486048" intensity="4.382380e-001" type="0"/>
    <Peak1D F1="7.474102" intensity="3.110532e+000" type="0"/>
    <Peak1D F1="7.470708" intensity="3.081881e+000" type="0"/>
    <Peak1D F1="7.466144" intensity="2.873206e+000" type="0"/>
    <Peak1D F1="7.460379" intensity="6.138222e-001" type="0"/>
    <Peak1D F1="7.448632" intensity="2.796669e+000" type="0"/>
    <Peak1D F1="7.444004" intensity="9.811567e-001" type="0"/>
    <Peak1D F1="7.433455" intensity="6.248993e-001" type="0"/>
    <Peak1D F1="7.429057" intensity="1.120142e+000" type="0"/>
    <Peak1D F1="7.406790" intensity="6.315186e-001" type="0"/>
    <Peak1D F1="7.402558" intensity="1.025537e+000" type="0"/>
    <Peak1D F1="7.397828" intensity="5.244821e-001" type="0"/>
    <Peak1D F1="7.392095" intensity="4.444490e-001" type="0"/>
    <Peak1D F1="7.385038" intensity="1.028375e+000" type="0"/>
    <Peak1D F1="7.378282" intensity="3.084363e-001" type="0"/>
    <Peak1D F1="7.371980" intensity="3.186320e-001" type="0"/>
    <Peak1D F1="7.367514" intensity="7.005474e-001" type="0"/>
    <Peak1D F1="7.361804" intensity="3.095057e+000" type="0"/>
    <Peak1D F1="7.357759" intensity="1.173002e+000" type="0"/>
    <Peak1D F1="7.345083" intensity="1.128814e+000" type="0"/>
    <Peak1D F1="7.340783" intensity="3.523951e+000" type="0"/>
    <Peak1D F1="7.289082" intensity="2.475836e-002" type="0"/>
    <Peak1D F1="7.259698" intensity="5.468820e+000" type="0"/>
    <Peak1D F1="7.248124" intensity="1.669055e-001" type="0"/>
    <Peak1D F1="7.243836" intensity="1.415706e-001" type="0"/>
    <Peak1D F1="7.232881" intensity="3.627324e-001" type="0"/>
    <Peak1D F1="7.227711" intensity="6.266358e-001" type="0"/>
    <Peak1D F1="7.221454" intensity="3.101082e+000" type="0"/>
    <Peak1D F1="7.217055" intensity="2.994506e+000" type="0"/>
    <Peak1D F1="7.210133" intensity="1.527020e+000" type="0"/>
    <Peak1D F1="7.207901" intensity="1.376429e+000" type="0"/>
    <Peak1D F1="7.203099" intensity="2.560583e+000" type="0"/>
    <Peak1D F1="7.195514" intensity="6.424667e-001" type="0"/>
    <Peak1D F1="7.190864" intensity="8.918775e-001" type="0"/>
    <Peak1D F1="7.184174" intensity="3.447338e-001" type="0"/>
    <Peak1D F1="7.180360" intensity="4.816951e-001" type="0"/>
    <Peak1D F1="7.176206" intensity="2.379046e-001" type="0"/>
    <Peak1D F1="7.169286" intensity="3.612143e-001" type="0"/>
    <Peak1D F1="7.161052" intensity="2.439830e+000" type="0"/>
    <Peak1D F1="7.156803" intensity="2.516572e+000" type="0"/>
    <Peak1D F1="7.151373" intensity="1.041713e+000" type="0"/>
    <Peak1D F1="7.149056" intensity="9.256384e-001" type="0"/>
    <Peak1D F1="7.142179" intensity="1.098661e+000" type="0"/>
    <Peak1D F1="7.136273" intensity="1.299656e+000" type="0"/>
    <Peak1D F1="7.121782" intensity="6.936270e-002" type="0"/>
    <Peak1D F1="7.112726" intensity="4.549992e-002" type="0"/>
    <Peak1D F1="7.091243" intensity="2.732734e-002" type="0"/>
    <Peak1D F1="7.053034" intensity="2.618628e+000" type="0"/>
    <Peak1D F1="7.032872" intensity="2.308487e+000" type="0"/>
    <Peak1D F1="7.000597" intensity="3.228325e-002" type="0"/>
    <Peak1D F1="6.995791" intensity="5.138796e-002" type="0"/>
    <Peak1D F1="6.953184" intensity="1.414531e-002" type="0"/>
    <Peak1D F1="6.947451" intensity="1.326632e-002" type="0"/>
    <Peak1D F1="6.871150" intensity="5.521249e-003" type="0"/>
    <Peak1D F1="6.847944" intensity="1.356206e-002" type="0"/>
    <Peak1D F1="6.829803" intensity="1.081787e-002" type="0"/>
    <Peak1D F1="6.814636" intensity="5.740779e-003" type="0"/>
    <Peak1D F1="6.755812" intensity="4.069316e-003" type="0"/>
    <Peak1D F1="6.736793" intensity="4.338592e-003" type="0"/>
    <Peak1D F1="6.726322" intensity="4.904699e-003" type="0"/>
    <Peak1D F1="6.689259" intensity="3.746191e-003" type="0"/>
    <Peak1D F1="6.652889" intensity="3.681446e-003" type="0"/>
    <Peak1D F1="6.435761" intensity="3.944884e-003" type="0"/>
    <Peak1D F1="6.229187" intensity="3.655082e-003" type="0"/>
    <Peak1D F1="6.126637" intensity="3.985167e-003" type="0"/>
    <Peak1D F1="6.043696" intensity="3.957561e-003" type="0"/>
    <Peak1D F1="5.905416" intensity="3.911218e-003" type="0"/>
    <Peak1D F1="5.823423" intensity="4.071977e-003" type="0"/>
    <Peak1D F1="5.359162" intensity="1.264532e-002" type="0"/>
    <Peak1D F1="5.347748" intensity="1.349924e-002" type="0"/>
    <Peak1D F1="5.337562" intensity="8.919358e-003" type="0"/>
    <Peak1D F1="5.295917" intensity="5.064125e-001" type="0"/>
    <Peak1D F1="5.173812" intensity="1.158763e-002" type="0"/>
    <Peak1D F1="5.149865" intensity="1.243335e-002" type="0"/>
    <Peak1D F1="5.010571" intensity="3.255045e-002" type="0"/>
    <Peak1D F1="4.996616" intensity="2.253365e+000" type="0"/>
    <Peak1D F1="4.987045" intensity="8.724735e-002" type="0"/>
    <Peak1D F1="4.972672" intensity="3.232879e+000" type="0"/>
    <Peak1D F1="4.957771" intensity="6.717951e-002" type="0"/>
    <Peak1D F1="4.915606" intensity="5.849117e-003" type="0"/>
    <Peak1D F1="4.862965" intensity="2.044475e+000" type="0"/>
    <Peak1D F1="4.839019" intensity="1.447822e+000" type="0"/>
    <Peak1D F1="4.811912" intensity="2.912333e-002" type="0"/>
    <Peak1D F1="4.787829" intensity="1.176007e-002" type="0"/>
    <Peak1D F1="4.776694" intensity="6.790809e-003" type="0"/>
    <Peak1D F1="4.725752" intensity="4.145451e-003" type="0"/>
    <Peak1D F1="4.694500" intensity="1.149772e-002" type="0"/>
    <Peak1D F1="4.670213" intensity="1.053640e-002" type="0"/>
    <Peak1D F1="4.322367" intensity="7.448810e-003" type="0"/>
    <Peak1D F1="4.306434" intensity="9.118185e-003" type="0"/>
    <Peak1D F1="4.288770" intensity="5.959641e-003" type="0"/>
    <Peak1D F1="4.270782" intensity="5.655535e-002" type="0"/>
    <Peak1D F1="4.252650" intensity="3.820340e-003" type="0"/>
    <Peak1D F1="4.233321" intensity="9.946923e-003" type="0"/>
    <Peak1D F1="4.218604" intensity="2.094839e-002" type="0"/>
    <Peak1D F1="4.203637" intensity="1.159755e-002" type="0"/>
    <Peak1D F1="4.083734" intensity="4.591651e-003" type="0"/>
    <Peak1D F1="4.067705" intensity="5.355731e-003" type="0"/>
    <Peak1D F1="3.728887" intensity="1.305902e-002" type="0"/>
    <Peak1D F1="3.701847" intensity="6.227619e-003" type="0"/>
    <Peak1D F1="3.643929" intensity="3.724190e-003" type="0"/>
    <Peak1D F1="3.514246" intensity="3.800210e-003" type="0"/>
    <Peak1D F1="3.457283" intensity="4.912979e-003" type="0"/>
    <Peak1D F1="3.440308" intensity="4.285906e-003" type="0"/>
    <Peak1D F1="3.372264" intensity="2.029000e-002" type="0"/>
    <Peak1D F1="2.571616" intensity="1.184037e-002" type="0"/>
    <Peak1D F1="2.530287" intensity="4.040346e-002" type="0"/>
    <Peak1D F1="2.372763" intensity="9.613016e+000" type="0"/>
    <Peak1D F1="2.311902" intensity="9.462238e-002" type="0"/>
    <Peak1D F1="2.233660" intensity="6.927495e-003" type="0"/>
    <Peak1D F1="2.211933" intensity="4.982910e-002" type="0"/>
    <Peak1D F1="2.153291" intensity="1.500000e+001" type="0"/>
    <Peak1D F1="2.104031" intensity="4.427001e-002" type="0"/>
    <Peak1D F1="2.086280" intensity="1.129279e-001" type="0"/>
    <Peak1D F1="2.068047" intensity="2.613103e-002" type="0"/>
    <Peak1D F1="2.062216" intensity="3.878306e-002" type="0"/>
    <Peak1D F1="2.042321" intensity="2.710307e-002" type="0"/>
    <Peak1D F1="2.027447" intensity="2.375464e-002" type="0"/>
    <Peak1D F1="2.023371" intensity="2.410392e-002" type="0"/>
    <Peak1D F1="2.004828" intensity="2.412232e-002" type="0"/>
    <Peak1D F1="1.991131" intensity="9.233344e-002" type="0"/>
    <Peak1D F1="1.961046" intensity="2.666064e-002" type="0"/>
    <Peak1D F1="1.953678" intensity="1.150814e-001" type="0"/>
    <Peak1D F1="1.924017" intensity="1.218236e-002" type="0"/>
    <Peak1D F1="1.918579" intensity="8.327359e-003" type="0"/>
    <Peak1D F1="1.908404" intensity="8.135305e-003" type="0"/>
    <Peak1D F1="1.890615" intensity="6.896960e-003" type="0"/>
    <Peak1D F1="1.884467" intensity="6.177195e-003" type="0"/>
    <Peak1D F1="1.865829" intensity="6.311353e-003" type="0"/>
    <Peak1D F1="1.834968" intensity="4.209616e-003" type="0"/>
    <Peak1D F1="1.721461" intensity="3.709173e-003" type="0"/>
    <Peak1D F1="1.699794" intensity="5.800090e-003" type="0"/>
    <Peak1D F1="1.683798" intensity="4.064301e-003" type="0"/>
    <Peak1D F1="1.575838" intensity="6.761943e+000" type="0"/>
    <Peak1D F1="1.506927" intensity="4.583641e-002" type="0"/>
    <Peak1D F1="1.492436" intensity="3.763383e-002" type="0"/>
    <Peak1D F1="1.475758" intensity="2.530249e-002" type="0"/>
    <Peak1D F1="1.439724" intensity="2.588465e-002" type="0"/>
    <Peak1D F1="1.426400" intensity="9.611597e-002" type="0"/>
    <Peak1D F1="1.412262" intensity="3.837898e-002" type="0"/>
    <Peak1D F1="1.394378" intensity="2.600416e-002" type="0"/>
    <Peak1D F1="1.370716" intensity="3.498448e-002" type="0"/>
    <Peak1D F1="1.348614" intensity="3.683565e-002" type="0"/>
    <Peak1D F1="1.333367" intensity="1.526337e-001" type="0"/>
    <Peak1D F1="1.318147" intensity="6.809988e-002" type="0"/>
    <Peak1D F1="1.300012" intensity="8.235368e-002" type="0"/>
    <Peak1D F1="1.291484" intensity="9.216220e-002" type="0"/>
    <Peak1D F1="1.284250" intensity="2.333266e-001" type="0"/>
    <Peak1D F1="1.256293" intensity="7.719285e-001" type="0"/>
    <Peak1D F1="1.224224" intensity="6.369315e-002" type="0"/>
    <Peak1D F1="1.210829" intensity="1.688136e-001" type="0"/>
    <Peak1D F1="1.194441" intensity="3.046450e-002" type="0"/>
    <Peak1D F1="1.181231" intensity="2.517538e-002" type="0"/>
    <Peak1D F1="1.161158" intensity="1.044789e-001" type="0"/>
    <Peak1D F1="1.136759" intensity="5.105677e-002" type="0"/>
    <Peak1D F1="1.119313" intensity="2.097200e-002" type="0"/>
    <Peak1D F1="1.073880" intensity="1.835241e-002" type="0"/>
    <Peak1D F1="1.019265" intensity="1.263329e-002" type="0"/>
    <Peak1D F1="0.997455" intensity="1.946413e-002" type="0"/>
    <Peak1D F1="0.979559" intensity="1.835279e-002" type="0"/>
    <Peak1D F1="0.961133" intensity="2.838909e-002" type="0"/>
    <Peak1D F1="0.943533" intensity="3.263150e-002" type="0"/>
    <Peak1D F1="0.939553" intensity="3.442113e-002" type="0"/>
    <Peak1D F1="0.925502" intensity="4.809406e-002" type="0"/>
    <Peak1D F1="0.921003" intensity="6.522196e-002" type="0"/>
    <Peak1D F1="0.911072" intensity="6.935809e-002" type="0"/>
    <Peak1D F1="0.906785" intensity="4.811784e-002" type="0"/>
    <Peak1D F1="0.893962" intensity="1.168800e-001" type="0"/>
    <Peak1D F1="0.879838" intensity="1.930850e-001" type="0"/>
    <Peak1D F1="0.862287" intensity="9.052076e-002" type="0"/>
    <Peak1D F1="0.853623" intensity="6.519829e-002" type="0"/>
    <Peak1D F1="0.836534" intensity="3.778259e-002" type="0"/>
    <Peak1D F1="0.829524" intensity="3.772926e-002" type="0"/>
    <Peak1D F1="0.763819" intensity="9.829691e-003" type="0"/>
    <Peak1D F1="0.745664" intensity="1.010254e-002" type="0"/>
    <Peak1D F1="0.733783" intensity="9.384383e-003" type="0"/>
    <Peak1D F1="0.715086" intensity="1.032728e-002" type="0"/>
    <Peak1D F1="0.676134" intensity="1.788026e-002" type="0"/>
    <Peak1D F1="0.659304" intensity="5.764289e-003" type="0"/>
    <Peak1D F1="0.647203" intensity="5.524150e-003" type="0"/>
    <Peak1D F1="0.567572" intensity="3.951877e-003" type="0"/>
    <Peak1D F1="0.501449" intensity="4.299240e-003" type="0"/>
    <Peak1D F1="0.492961" intensity="4.162271e-003" type="0"/>
    <Peak1D F1="0.458091" intensity="4.302533e-003" type="0"/>
    <Peak1D F1="0.152933" intensity="1.202887e-002" type="0"/>
    <Peak1D F1="0.145900" intensity="1.659378e-002" type="0"/>
    <Peak1D F1="0.087546" intensity="4.157802e-003" type="0"/>
    <Peak1D F1="0.070512" intensity="1.863453e-001" type="0"/>
    <Peak1D F1="0.008046" intensity="9.410825e-002" type="0"/>
    <Peak1D F1="-0.000150" intensity="3.996708e+000" type="0"/>
    <Peak1D F1="-0.008314" intensity="2.031362e-001" type="0"/>
    <Peak1D F1="-0.030882" intensity="1.993625e-002" type="0"/>
    <Peak1D F1="-0.057104" intensity="1.018266e-002" type="0"/>
    <Peak1D F1="-0.078723" intensity="7.709517e-003" type="0"/>
    <Peak1D F1="-0.104282" intensity="6.750557e-003" type="0"/>
    <Peak1D F1="-0.124989" intensity="5.032597e-003" type="0"/>
    <Peak1D F1="-0.149586" intensity="2.017546e-002" type="0"/>
    <Peak1D F1="-0.172192" intensity="4.582432e-003" type="0"/>
    <Peak1D F1="-3.393684" intensity="3.762456e-003" type="0"/>
    <Peak1D F1="-3.822143" intensity="3.777571e-003" type="0"/>
  </PeakList1D>
</PeakList>
