# Supplementary material for: Design, Synthesis, and Biological Evaluation of Pyrano[2,3-c]-pyrazole–Based RalA Inhibitors Against Hepatocellular Carcinoma
Source: Front Chem. 2021 Nov 15;9:700956. doi: 10.3389/fchem.2021.700956 (PMC8634879; doi:10.3389/fchem.2021.700956)
Supplement: Supplementary file 3 [file DataSheet2.ZIP › NMR_spectra/4a H C/1/scon2]

##TITLE= Parameter file, TOPSPIN		Version 3.2
##JCAMPDX= 5.0
##DATATYPE= Parameter Values
##NPOINTS= 1	$$ modification sequence number
##ORIGIN= Bruker BioSpin GmbH
##OWNER= nmrsu
$$ 2018-07-12 14:55:46.125 +0800  nmrsu@EP-10036449
$$ D:/NMR_DATA/test/HG-HMY-180712-4/1/scon2
$$ process C:\Bruker\TopSpin3.2\prog\mod\go.exe
##$BLKTR= (0..19)
3 3 3 3 3 3 3 3 3 3 3 3 3 3 3 3 3 3 3 3
##$DE1= 4.5
##$DEADC= 0.5
##$DEPA= 4.5
##$DERX= 1.5
##$FILCOR= 0
##$GRADCHAN= 0
##$GRADPRE= (0..1)
10 10
##$HD_BLKTR= (0..19)
1 1 1 1 1 1 1 1 1 1 1 1 1 1 1 1 1 1 1 1
##$HD_DE1= 5
##$HD_DEADC= 0
##$HD_DEPA= 2.5
##$HD_DERX= 0
##END=
