# Supplementary material for: Design, Synthesis, and Biological Evaluation of Pyrano[2,3-c]-pyrazole–Based RalA Inhibitors Against Hepatocellular Carcinoma
Source: Front Chem. 2021 Nov 15;9:700956. doi: 10.3389/fchem.2021.700956 (PMC8634879; doi:10.3389/fchem.2021.700956)
Supplement: Supplementary file 3 [file DataSheet2.ZIP › NMR_spectra/4a H C/1/shimvalues]

# Thu Jul 12 14:56:50 2018
#$$PROBEID=2
#$$PROBEINFO=5 mm PABBO BB/19F-1H/D Z-GRD Z116098/0014
#$$PICSINFO=Z116098_0014_02.par
#$$SHIMID=292722
#
# Active Shim Gradients
#
Z           		10745           
Z2          		3582            
Z3          		-678            
Z4          		-4191           
Z5          		-341            
Z6          		1336            
Z7          		2459            
Z8          		4105            
X           		-4115           
XZ          		14388           
XZ2         		-11487          
XZ3         		-1799           
XZ4         		-2113           
XZ5         		-7025           
Y           		673             
YZ          		-5956           
YZ2         		120             
YZ3         		253             
YZ4         		1667            
YZ5         		-314            
XY          		10524           
XYZ         		545             
XYZ2        		-1101           
XYZ3        		795             
XYZ4        		561             
XYZ5        		-5066           
(X2-Y2)     		11132           
(X2-Y2)Z    		4050            
(X2-Y2)Z2   		405             
(X2-Y2)Z3   		-364            
(X2-Y2)Z4   		-1167           
(X2-Y2)Z5   		3514            
X3          		-1173           
X3Z         		1437            
Y3          		3139            
Y3Z         		2581            
#
# Lock Parameter
#
FIELD		4958.779
LOCKPHASE		171.600 
LOCKPOWER		-30.000 
LOCKGAIN		119.288 
LOCKDC		-50.000 
LOCKSHIFT		7.240   
LOOPGAIN		-12.000 
LOOPTIME		0.400   
LOOPFILTER		100.000 
#
IEEE64_VERSION_CODE 1
#
# Shim currents 
#
SHIM_SETTING [1 ]  5465.14456974   
SHIM_SETTING [2 ]  736.83788250    
SHIM_SETTING [3 ]  -1784.61857708  
SHIM_SETTING [4 ]  5796.03664040   
SHIM_SETTING [5 ]  -2912.47733524  
SHIM_SETTING [6 ]  -2815.90024716  
SHIM_SETTING [7 ]  4163.92044917   
SHIM_SETTING [8 ]  873.37611029    
SHIM_SETTING [9 ]  -117.61784652   
SHIM_SETTING [10]  126.47744080    
SHIM_SETTING [11]  0.00000000      
SHIM_SETTING [12]  558.26700000    
SHIM_SETTING [13]  5719.85100000   
SHIM_SETTING [14]  -1265.56500000  
SHIM_SETTING [15]  -6165.29741285  
SHIM_SETTING [16]  -26809.44841285 
SHIM_SETTING [17]  12537.49300000  
SHIM_SETTING [18]  -1705.79400000  
SHIM_SETTING [19]  -5831.38140412  
SHIM_SETTING [20]  5665.73159588   
SHIM_SETTING [21]  11882.24700000  
SHIM_SETTING [22]  2249.04300000   
SHIM_SETTING [23]  16263.95700000  
SHIM_SETTING [24]  7740.34800000   
SHIM_SETTING [25]  7464.59700000   
SHIM_SETTING [26]  -645.80600000   
SHIM_SETTING [27]  128.00800000    
SHIM_SETTING [28]  -4093.86079358  
SHIM_SETTING [29]  657.95000000    
SHIM_SETTING [30]  8956.06600000   
SHIM_SETTING [31]  -4247.50600000  
SHIM_SETTING [32]  7576.57920642   
SHIM_SETTING [33]  5606.99400000   
SHIM_SETTING [34]  6328.34500000   
SHIM_SETTING [35]  8954.82100000   
SHIM_SETTING [36]  12584.09200000  
SHIM_SETTING [37]  2754.54670206   
SHIM_SETTING [38]  375.82570206    
SHIM_SETTING [39]  2104.72000000   
SHIM_SETTING [40]  0.00000000      
