# Supplementary material for: Design, Synthesis, and Biological Evaluation of Pyrano[2,3-c]-pyrazole–Based RalA Inhibitors Against Hepatocellular Carcinoma
Source: Front Chem. 2021 Nov 15;9:700956. doi: 10.3389/fchem.2021.700956 (PMC8634879; doi:10.3389/fchem.2021.700956)
Supplement: Supplementary file 3 [file DataSheet2.ZIP › NMR_spectra/4a H C/2/pdata/1/auditp.txt]

##TITLE= Audit trail, TOPSPIN		Version 3.2
##JCAMPDX= 5.01
##ORIGIN= Bruker BioSpin GmbH
##OWNER= nmrsu
$$ //MJYTSEX5Z6LAL7F/DATA_backup/test/HG-HMY-180712-4/2/pdata/1/auditp.txt
##AUDIT TRAIL=  $$ (NUMBER, WHEN, WHO, WHERE, PROCESS, VERSION, WHAT)
(   1,<2018-07-14 05:36:44.115 +0800>,<nmrsu>,<EP-10036449>,<go>,<TOPSPIN 3.2>,
      <created by zg
	started at 2018-07-14 04:38:13.797 +0800,
	POWCHK enabled, PULCHK disabled,
       configuration hash MD5:
       19 C4 DD AA 54 DA AF C0 25 4C 35 84 C7 82 3D 68
       data hash MD5: 64K
       4E 69 83 C0 FD AB B5 E2 25 DF D6 F3 07 BF DA 77>)
(   2,<2018-07-14 05:36:45.394 +0800>,<nmrsu>,<EP-10036449>,<audit>,<TOPSPIN 3.2>,
      <user comment:
       ICON-NMR User ID: test
       data hash MD5: 64K
       4E 69 83 C0 FD AB B5 E2 25 DF D6 F3 07 BF DA 77>)
(   3,<2018-07-14 05:36:45.909 +0800>,<nmrsu>,<EP-10036449>,<proc1d>,<TOPSPIN 3.2>,
      <Start of raw data processing
       ef LB = 1 FT_mod = 6 PKNL = 1 SI = 32K 
       data hash MD5: 32K
       23 71 A0 6C 9A F2 C2 66 55 07 C7 8B C6 38 91 71>)
(   4,<2018-07-14 05:36:46.112 +0800>,<nmrsu>,<EP-10036449>,<proc1d>,<TOPSPIN 3.2>,
      <apk 
       data hash MD5: 32K
       3C 7D D9 15 95 7A 4C 99 35 3A DE D8 8B 8D E9 64>)
(   5,<2018-07-14 05:36:46.221 +0800>,<nmrsu>,<EP-10036449>,<proc1d>,<TOPSPIN 3.2>,
      <abs ABSG = 5 
       data hash MD5: 32K
       CD 6F D8 EE 68 CC 8A 35 15 53 2E 9F 10 21 DC DB>)
(   6,<2018-07-14 05:36:47.672 +0800>,<nmrsu>,<EP-10036449>,<dirdata>,<TOPSPIN 3.2>,
      <wrpa from 1 2 "HG-HMY-180712-4" "D:/NMR_DATA/test"
       data hash MD5: 32K
       CD 6F D8 EE 68 CC 8A 35 15 53 2E 9F 10 21 DC DB>)
##END=

$$ hash MD5
$$ B1 29 04 A7 42 E5 5B FC DF B5 0B 48 D9 A1 55 39
