# Supplementary material for: Design, Synthesis, and Biological Evaluation of Pyrano[2,3-c]-pyrazole–Based RalA Inhibitors Against Hepatocellular Carcinoma
Source: Front Chem. 2021 Nov 15;9:700956. doi: 10.3389/fchem.2021.700956 (PMC8634879; doi:10.3389/fchem.2021.700956)
Supplement: Supplementary file 3 [file DataSheet2.ZIP › NMR_spectra/4a H C/2/pdata/1/intrng]

P 0
130.108281   129.641639
129.386444   129.000007
128.992715   128.292753
128.059432   127.643829
123.852365   123.422179
77.749616   76.408021
