# Supplementary material for: Design, Synthesis, and Biological Evaluation of Pyrano[2,3-c]-pyrazole–Based RalA Inhibitors Against Hepatocellular Carcinoma
Source: Front Chem. 2021 Nov 15;9:700956. doi: 10.3389/fchem.2021.700956 (PMC8634879; doi:10.3389/fchem.2021.700956)
Supplement: Supplementary file 3 [file DataSheet2.ZIP › NMR_spectra/4a H C/2/pdata/1/peaklist.xml]

<?xml version="1.0" encoding="UTF-8"?>
<PeakList>
  <PeakList1D>
    <PeakList1DHeader creator="nmrsu" date="2018-07-14T05:36:46.268+08:00" expNo="2" name="HG-HMY-180712-4" owner="" procNo="1" source="D:/NMR_DATA/test">
      <PeakPickDetails>F1=219.455597ppm, F2=-19.464989ppm, MI=0.00cm, MAXI=10000.00cm, PC=1.400
      </PeakPickDetails>
    </PeakList1DHeader>
    <Peak1D F1="148.100006" intensity="4.069579e+000" type="0"/>
    <Peak1D F1="146.773361" intensity="4.038681e+000" type="0"/>
    <Peak1D F1="139.913147" intensity="2.405026e+000" type="0"/>
    <Peak1D F1="137.162476" intensity="3.862051e+000" type="0"/>
    <Peak1D F1="135.441452" intensity="4.607763e+000" type="0"/>
    <Peak1D F1="130.308075" intensity="3.790582e+000" type="0"/>
    <Peak1D F1="129.879684" intensity="1.378357e+001" type="0"/>
    <Peak1D F1="129.192551" intensity="1.500000e+001" type="0"/>
    <Peak1D F1="128.800858" intensity="1.353078e+001" type="0"/>
    <Peak1D F1="128.630753" intensity="6.918905e+000" type="0"/>
    <Peak1D F1="128.493790" intensity="1.448672e+001" type="0"/>
    <Peak1D F1="127.802032" intensity="1.419683e+001" type="0"/>
    <Peak1D F1="127.481255" intensity="6.248859e+000" type="0"/>
    <Peak1D F1="123.616081" intensity="1.388004e+001" type="0"/>
    <Peak1D F1="112.325882" intensity="6.077026e+000" type="0"/>
    <Peak1D F1="107.691818" intensity="3.994915e+000" type="0"/>
    <Peak1D F1="77.339394" intensity="5.934256e+001" type="0"/>
    <Peak1D F1="77.225754" intensity="2.397719e+000" type="0"/>
    <Peak1D F1="77.022522" intensity="6.105525e+001" type="0"/>
    <Peak1D F1="76.704361" intensity="6.006393e+001" type="0"/>
    <Peak1D F1="41.989845" intensity="6.958535e+000" type="0"/>
    <Peak1D F1="29.700737" intensity="6.781191e-001" type="0"/>
    <Peak1D F1="27.217360" intensity="7.250724e+000" type="0"/>
    <Peak1D F1="21.739958" intensity="4.893925e+000" type="0"/>
    <Peak1D F1="14.312838" intensity="6.188198e+000" type="0"/>
    <Peak1D F1="-0.005024" intensity="8.843382e-001" type="0"/>
  </PeakList1D>
</PeakList>
