# Supplementary material for: Design, Synthesis, and Biological Evaluation of Pyrano[2,3-c]-pyrazole–Based RalA Inhibitors Against Hepatocellular Carcinoma
Source: Front Chem. 2021 Nov 15;9:700956. doi: 10.3389/fchem.2021.700956 (PMC8634879; doi:10.3389/fchem.2021.700956)
Supplement: Supplementary file 3 [file DataSheet2.ZIP › NMR_spectra/4a H C/2/shimvalues]

# Sat Jul 14 05:36:44 2018
#$$PROBEID=2
#$$PROBEINFO=5 mm PABBO BB/19F-1H/D Z-GRD Z116098/0014
#$$PICSINFO=Z116098_0014_02.par
#$$SHIMID=292722
#
# Active Shim Gradients
#
Z           		10747           
Z2          		3579            
Z3          		-675            
Z4          		-4183           
Z5          		-318            
Z6          		1336            
Z7          		2459            
Z8          		4105            
X           		-4138           
XZ          		14388           
XZ2         		-11487          
XZ3         		-1799           
XZ4         		-2113           
XZ5         		-7025           
Y           		685             
YZ          		-5956           
YZ2         		120             
YZ3         		253             
YZ4         		1667            
YZ5         		-314            
XY          		10524           
XYZ         		545             
XYZ2        		-1101           
XYZ3        		795             
XYZ4        		561             
XYZ5        		-5066           
(X2-Y2)     		11132           
(X2-Y2)Z    		4050            
(X2-Y2)Z2   		405             
(X2-Y2)Z3   		-364            
(X2-Y2)Z4   		-1167           
(X2-Y2)Z5   		3514            
X3          		-1173           
X3Z         		1437            
Y3          		3139            
Y3Z         		2581            
#
# Lock Parameter
#
FIELD		4958.371
LOCKPHASE		171.600 
LOCKPOWER		-30.000 
LOCKGAIN		119.131 
LOCKDC		-50.000 
LOCKSHIFT		7.240   
LOOPGAIN		-12.000 
LOOPTIME		0.400   
LOOPFILTER		100.000 
#
IEEE64_VERSION_CODE 1
#
# Shim currents 
#
SHIM_SETTING [1 ]  5468.11102695   
SHIM_SETTING [2 ]  735.67951835    
SHIM_SETTING [3 ]  -1761.86355068  
SHIM_SETTING [4 ]  5789.78659263   
SHIM_SETTING [5 ]  -2886.66529638  
SHIM_SETTING [6 ]  -2836.49891246  
SHIM_SETTING [7 ]  4189.41029255   
SHIM_SETTING [8 ]  863.11472053    
SHIM_SETTING [9 ]  -106.77485381   
SHIM_SETTING [10]  120.79422702    
SHIM_SETTING [11]  0.00000000      
SHIM_SETTING [12]  558.26700000    
SHIM_SETTING [13]  5719.85100000   
SHIM_SETTING [14]  -1265.56500000  
SHIM_SETTING [15]  -6186.06820642  
SHIM_SETTING [16]  -26830.21920642 
SHIM_SETTING [17]  12514.49300000  
SHIM_SETTING [18]  -1728.79400000  
SHIM_SETTING [19]  -5842.26670206  
SHIM_SETTING [20]  5654.84629794   
SHIM_SETTING [21]  11882.24700000  
SHIM_SETTING [22]  2249.04300000   
SHIM_SETTING [23]  16263.95700000  
SHIM_SETTING [24]  7740.34800000   
SHIM_SETTING [25]  7464.59700000   
SHIM_SETTING [26]  -645.80600000   
SHIM_SETTING [27]  128.00800000    
SHIM_SETTING [28]  -4083.02385780  
SHIM_SETTING [29]  657.95000000    
SHIM_SETTING [30]  8956.06600000   
SHIM_SETTING [31]  -4235.50600000  
SHIM_SETTING [32]  7587.41614220   
SHIM_SETTING [33]  5606.99400000   
SHIM_SETTING [34]  6328.34500000   
SHIM_SETTING [35]  8954.82100000   
SHIM_SETTING [36]  12584.09200000  
SHIM_SETTING [37]  2760.22598794   
SHIM_SETTING [38]  381.50498794    
SHIM_SETTING [39]  2116.72000000   
SHIM_SETTING [40]  0.00000000      
