# Supplementary material for: Design, Synthesis, and Biological Evaluation of Pyrano[2,3-c]-pyrazole–Based RalA Inhibitors Against Hepatocellular Carcinoma
Source: Front Chem. 2021 Nov 15;9:700956. doi: 10.3389/fchem.2021.700956 (PMC8634879; doi:10.3389/fchem.2021.700956)
Supplement: Supplementary file 3 [file DataSheet2.ZIP › NMR_spectra/4aa C/1/pdata/1/auditp.txt]

##TITLE= Audit trail, TOPSPIN		Version 3.2
##JCAMPDX= 5.01
##ORIGIN= Bruker BioSpin GmbH
##OWNER= nmrsu
$$ //MJYTSEX5Z6LAL7F/DATA_backup/test/HG-HMY-190524-3/1/pdata/1/auditp.txt
##AUDIT TRAIL=  $$ (NUMBER, WHEN, WHO, WHERE, PROCESS, VERSION, WHAT)
(   1,<2019-05-27 03:14:45.627 +0800>,<nmrsu>,<EP-10036449>,<go>,<TOPSPIN 3.2>,
      <created by zg
	started at 2019-05-27 02:45:29.516 +0800,
	POWCHK enabled, PULCHK disabled,
       configuration hash MD5:
       19 C4 DD AA 54 DA AF C0 25 4C 35 84 C7 82 3D 68
       data hash MD5: 64K
       17 7E 7E C3 A6 49 93 DE 79 25 EB DC CD C2 BE 1A>)
(   2,<2019-05-27 03:14:46.812 +0800>,<nmrsu>,<EP-10036449>,<audit>,<TOPSPIN 3.2>,
      <user comment:
       ICON-NMR User ID: test
       data hash MD5: 64K
       17 7E 7E C3 A6 49 93 DE 79 25 EB DC CD C2 BE 1A>)
(   3,<2019-05-27 03:14:47.343 +0800>,<nmrsu>,<EP-10036449>,<proc1d>,<TOPSPIN 3.2>,
      <Start of raw data processing
       ef LB = 1 FT_mod = 6 PKNL = 1 SI = 32K 
       data hash MD5: 32K
       6A 2C F1 58 FF ED 68 F0 EF 86 1B A0 FF C7 35 4B>)
(   4,<2019-05-27 03:14:47.561 +0800>,<nmrsu>,<EP-10036449>,<proc1d>,<TOPSPIN 3.2>,
      <apk 
       data hash MD5: 32K
       02 3F D9 7E 01 DA 77 00 30 F3 09 CF 46 3A CE EC>)
(   5,<2019-05-27 03:14:47.670 +0800>,<nmrsu>,<EP-10036449>,<proc1d>,<TOPSPIN 3.2>,
      <abs ABSG = 5 
       data hash MD5: 32K
       FD 9B BA 3F 28 88 30 B8 3C 68 AC CC 12 9B 5F E3>)
(   6,<2019-05-27 03:14:48.793 +0800>,<nmrsu>,<EP-10036449>,<dirdata>,<TOPSPIN 3.2>,
      <wrpa from 1 1 "HG-HMY-190524-3" "D:/NMR_DATA/test"
       data hash MD5: 32K
       FD 9B BA 3F 28 88 30 B8 3C 68 AC CC 12 9B 5F E3>)
##END=

$$ hash MD5
$$ AA 7A F1 96 D0 AD BE D8 1A 28 22 F6 71 E0 C9 BA
