# Supplementary material for: Design, Synthesis, and Biological Evaluation of Pyrano[2,3-c]-pyrazole–Based RalA Inhibitors Against Hepatocellular Carcinoma
Source: Front Chem. 2021 Nov 15;9:700956. doi: 10.3389/fchem.2021.700956 (PMC8634879; doi:10.3389/fchem.2021.700956)
Supplement: Supplementary file 3 [file DataSheet2.ZIP › NMR_spectra/4aa C/1/pdata/1/parm.txt]

Current Data Parameters
NAME     HG-HMY-190524-3              
EXPNO                 1              
PROCNO                1              

F2 - Acquisition Parameters
Date_          20190527              
Time               3.14              
INSTRUM           spect              
PROBHD   5 mm PABBO BB/              
PULPROG          zgpg30              
TD                65536              
SOLVENT            DMSO              
NS                  512              
DS                    0              
SWH           24038.461 Hz           
FIDRES         0.366798 Hz           
AQ            1.3631488 sec          
RG               194.26              
DW               20.800 usec         
DE                 6.50 usec         
TE                300.7 K            
D1           2.00000000 sec          
D11          0.03000000 sec          
TD0                   1              

======== CHANNEL f1 ========
SFO1        100.6228293 MHz          
NUC1                13C              
P1                 8.54 usec         
PLW1       128.00000000 W            

======== CHANNEL f2 ========
SFO2        400.1316005 MHz          
NUC2                 1H              
CPDPRG[2        waltz16              
PCPD2             90.00 usec         
PLW2        31.00000000 W            
PLW12        0.24739000 W            
PLW13        0.20039000 W            

F2 - Processing parameters
SI                32768              
SF          100.6127685 MHz          
WDW                  EM              
SSB      0              
LB                 1.00 Hz           
GB       0              
PC                 1.40              
