# Supplementary material for: Design, Synthesis, and Biological Evaluation of Pyrano[2,3-c]-pyrazole–Based RalA Inhibitors Against Hepatocellular Carcinoma
Source: Front Chem. 2021 Nov 15;9:700956. doi: 10.3389/fchem.2021.700956 (PMC8634879; doi:10.3389/fchem.2021.700956)
Supplement: Supplementary file 3 [file DataSheet2.ZIP › NMR_spectra/4aa C/1/pdata/1/peaklist.xml]

<?xml version="1.0" encoding="UTF-8"?>
<PeakList>
  <PeakList1D>
    <PeakList1DHeader creator="nmrsu" date="2019-05-27T03:14:47.701+08:00" expNo="1" name="HG-HMY-190524-3" owner="" procNo="1" source="D:/NMR_DATA/test">
      <PeakPickDetails>F1=219.455597ppm, F2=-19.464989ppm, MI=0.00cm, MAXI=10000.00cm, PC=1.400
      </PeakPickDetails>
    </PeakList1DHeader>
    <Peak1D F1="159.932495" intensity="3.931809e+000" type="0"/>
    <Peak1D F1="148.238708" intensity="2.993854e+000" type="0"/>
    <Peak1D F1="148.222931" intensity="3.385634e+000" type="0"/>
    <Peak1D F1="137.508270" intensity="1.588575e+000" type="0"/>
    <Peak1D F1="135.170776" intensity="3.613980e+000" type="0"/>
    <Peak1D F1="134.187332" intensity="1.492183e+000" type="0"/>
    <Peak1D F1="134.055405" intensity="3.272750e+000" type="0"/>
    <Peak1D F1="132.782501" intensity="3.779866e+000" type="0"/>
    <Peak1D F1="132.438507" intensity="1.094279e+000" type="0"/>
    <Peak1D F1="131.560654" intensity="2.467035e+000" type="0"/>
    <Peak1D F1="130.739960" intensity="3.436239e+000" type="0"/>
    <Peak1D F1="130.520172" intensity="3.499086e+000" type="0"/>
    <Peak1D F1="130.363876" intensity="2.670353e+000" type="0"/>
    <Peak1D F1="130.210327" intensity="1.103943e+000" type="0"/>
    <Peak1D F1="129.825745" intensity="1.196668e+000" type="0"/>
    <Peak1D F1="128.668716" intensity="3.057527e+000" type="0"/>
    <Peak1D F1="123.775375" intensity="1.225787e+000" type="0"/>
    <Peak1D F1="122.760895" intensity="3.786062e+000" type="0"/>
    <Peak1D F1="120.533974" intensity="9.683430e-001" type="0"/>
    <Peak1D F1="120.087288" intensity="3.160571e+000" type="0"/>
    <Peak1D F1="114.242493" intensity="2.776569e+000" type="0"/>
    <Peak1D F1="113.817032" intensity="2.196210e+000" type="0"/>
    <Peak1D F1="113.676788" intensity="3.172256e+000" type="0"/>
    <Peak1D F1="107.627029" intensity="3.192417e+000" type="0"/>
    <Peak1D F1="55.635513" intensity="2.800423e+000" type="0"/>
    <Peak1D F1="40.639404" intensity="1.500000e+001" type="0"/>
    <Peak1D F1="40.430580" intensity="4.626878e+001" type="0"/>
    <Peak1D F1="40.222050" intensity="9.170694e+001" type="0"/>
    <Peak1D F1="40.013237" intensity="1.089551e+002" type="0"/>
    <Peak1D F1="39.804413" intensity="9.201615e+001" type="0"/>
    <Peak1D F1="39.596027" intensity="4.604381e+001" type="0"/>
    <Peak1D F1="39.387028" intensity="1.475116e+001" type="0"/>
    <Peak1D F1="27.373039" intensity="2.325724e+000" type="0"/>
    <Peak1D F1="14.849060" intensity="2.135468e+000" type="0"/>
  </PeakList1D>
</PeakList>
