# Supplementary material for: Design, Synthesis, and Biological Evaluation of Pyrano[2,3-c]-pyrazole–Based RalA Inhibitors Against Hepatocellular Carcinoma
Source: Front Chem. 2021 Nov 15;9:700956. doi: 10.3389/fchem.2021.700956 (PMC8634879; doi:10.3389/fchem.2021.700956)
Supplement: Supplementary file 3 [file DataSheet2.ZIP › NMR_spectra/4aa H/1/pdata/1/auditp.txt]

##TITLE= Audit trail, TOPSPIN		Version 3.2
##JCAMPDX= 5.01
##ORIGIN= Bruker BioSpin GmbH
##OWNER= nmrsu
$$ //MJYTSEX5Z6LAL7F/DATA_backup/test/HG-HMY-190423-3/1/pdata/1/auditp.txt
##AUDIT TRAIL=  $$ (NUMBER, WHEN, WHO, WHERE, PROCESS, VERSION, WHAT)
(   1,<2019-04-24 10:48:45.065 +0800>,<nmrsu>,<EP-10036449>,<go>,<TOPSPIN 3.2>,
      <created by zg
	started at 2019-04-24 10:48:02.648 +0800,
	POWCHK enabled, PULCHK disabled,
       configuration hash MD5:
       19 C4 DD AA 54 DA AF C0 25 4C 35 84 C7 82 3D 68
       data hash MD5: 64K
       BE A4 16 5D EE E7 93 E9 50 42 10 4B D5 D2 C7 FB>)
(   2,<2019-04-24 10:48:46.531 +0800>,<nmrsu>,<EP-10036449>,<audit>,<TOPSPIN 3.2>,
      <user comment:
       ICON-NMR User ID: test
       data hash MD5: 64K
       BE A4 16 5D EE E7 93 E9 50 42 10 4B D5 D2 C7 FB>)
(   3,<2019-04-24 10:48:47.062 +0800>,<nmrsu>,<EP-10036449>,<proc1d>,<TOPSPIN 3.2>,
      <Start of raw data processing
       ef LB = 0.3 FT_mod = 6 PKNL = 1 SI = 64K 
       data hash MD5: 64K
       D2 EB 82 A0 60 F1 6F A0 51 DA B7 65 22 F0 A0 C9>)
(   4,<2019-04-24 10:48:47.389 +0800>,<nmrsu>,<EP-10036449>,<proc1d>,<TOPSPIN 3.2>,
      <apk 
       data hash MD5: 64K
       76 AE FA 1F 0D 02 E9 85 65 15 31 DA 00 C1 26 C4>)
(   5,<2019-04-24 10:48:47.499 +0800>,<nmrsu>,<EP-10036449>,<proc1d>,<TOPSPIN 3.2>,
      <abs ABSG = 5 
       data hash MD5: 64K
       BC 78 C8 EE D9 7C BA 31 35 E4 C2 93 94 6A 7A 76>)
(   6,<2019-04-24 10:48:49.183 +0800>,<nmrsu>,<EP-10036449>,<dirdata>,<TOPSPIN 3.2>,
      <wrpa from 1 1 "HG-HMY-190423-3" "D:/NMR_DATA/test"
       data hash MD5: 64K
       BC 78 C8 EE D9 7C BA 31 35 E4 C2 93 94 6A 7A 76>)
##END=

$$ hash MD5
$$ 33 8C D6 09 11 E9 85 56 D7 6A 88 8C FF 0A 5F C3
