# Supplementary material for: Design, Synthesis, and Biological Evaluation of Pyrano[2,3-c]-pyrazole–Based RalA Inhibitors Against Hepatocellular Carcinoma
Source: Front Chem. 2021 Nov 15;9:700956. doi: 10.3389/fchem.2021.700956 (PMC8634879; doi:10.3389/fchem.2021.700956)
Supplement: Supplementary file 3 [file DataSheet2.ZIP › NMR_spectra/4aa H/1/pdata/1/intrng]

P 0
8.595518   8.315314
8.315008   8.061083
8.060778   7.814492
7.814186   7.611291
7.610985   6.789320
5.439637   5.177462
5.044846   4.541885
4.000423   3.646884
2.329285   1.889576
1.738016   1.049577
1.029715   0.680148
0.140825   -0.158324
