# Supplementary material for: Design, Synthesis, and Biological Evaluation of Pyrano[2,3-c]-pyrazole–Based RalA Inhibitors Against Hepatocellular Carcinoma
Source: Front Chem. 2021 Nov 15;9:700956. doi: 10.3389/fchem.2021.700956 (PMC8634879; doi:10.3389/fchem.2021.700956)
Supplement: Supplementary file 3 [file DataSheet2.ZIP › NMR_spectra/4aa H/1/pdata/1/peaklist.xml]

<?xml version="1.0" encoding="UTF-8"?>
<PeakList>
  <PeakList1D>
    <PeakList1DHeader creator="nmrsu" date="2019-04-24T10:48:47.530+08:00" expNo="1" name="HG-HMY-190423-3" owner="" procNo="1" source="D:/NMR_DATA/test">
      <PeakPickDetails>F1=16.164070ppm, F2=-3.861472ppm, MI=0.00cm, MAXI=10000.00cm, PC=1.000
      </PeakPickDetails>
    </PeakList1DHeader>
    <Peak1D F1="13.927155" intensity="8.779608e-003" type="0"/>
    <Peak1D F1="9.652231" intensity="7.856706e-003" type="0"/>
    <Peak1D F1="8.662042" intensity="8.592942e-003" type="0"/>
    <Peak1D F1="8.643021" intensity="8.186407e-003" type="0"/>
    <Peak1D F1="8.499295" intensity="8.024999e-003" type="0"/>
    <Peak1D F1="8.455618" intensity="8.390196e-001" type="0"/>
    <Peak1D F1="8.453253" intensity="9.277826e-001" type="0"/>
    <Peak1D F1="8.450360" intensity="9.322375e-001" type="0"/>
    <Peak1D F1="8.448128" intensity="8.440840e-001" type="0"/>
    <Peak1D F1="8.435015" intensity="9.002291e-001" type="0"/>
    <Peak1D F1="8.432596" intensity="9.629467e-001" type="0"/>
    <Peak1D F1="8.429748" intensity="9.898881e-001" type="0"/>
    <Peak1D F1="8.427537" intensity="8.620229e-001" type="0"/>
    <Peak1D F1="8.394832" intensity="7.916758e-003" type="0"/>
    <Peak1D F1="8.361622" intensity="1.327598e-002" type="0"/>
    <Peak1D F1="8.339520" intensity="8.474104e-003" type="0"/>
    <Peak1D F1="8.233561" intensity="1.119496e-002" type="0"/>
    <Peak1D F1="8.212606" intensity="1.006287e-002" type="0"/>
    <Peak1D F1="8.147978" intensity="1.175122e+000" type="0"/>
    <Peak1D F1="8.143431" intensity="1.926189e+000" type="0"/>
    <Peak1D F1="8.138760" intensity="1.145625e+000" type="0"/>
    <Peak1D F1="7.981617" intensity="8.539994e-001" type="0"/>
    <Peak1D F1="7.979030" intensity="1.052200e+000" type="0"/>
    <Peak1D F1="7.961934" intensity="9.963921e-001" type="0"/>
    <Peak1D F1="7.959199" intensity="1.187434e+000" type="0"/>
    <Peak1D F1="7.924705" intensity="1.616522e-002" type="0"/>
    <Peak1D F1="7.904249" intensity="1.051310e-002" type="0"/>
    <Peak1D F1="7.884955" intensity="1.072124e-002" type="0"/>
    <Peak1D F1="7.763367" intensity="1.098928e-002" type="0"/>
    <Peak1D F1="7.747944" intensity="1.084369e-002" type="0"/>
    <Peak1D F1="7.694734" intensity="1.260114e+000" type="0"/>
    <Peak1D F1="7.674500" intensity="2.173951e+000" type="0"/>
    <Peak1D F1="7.654383" intensity="1.050263e+000" type="0"/>
    <Peak1D F1="7.593459" intensity="9.583674e-003" type="0"/>
    <Peak1D F1="7.573368" intensity="1.632101e-002" type="0"/>
    <Peak1D F1="7.554726" intensity="9.796264e-003" type="0"/>
    <Peak1D F1="7.518466" intensity="4.592428e-002" type="0"/>
    <Peak1D F1="7.492995" intensity="1.287249e-002" type="0"/>
    <Peak1D F1="7.479957" intensity="1.236350e-002" type="0"/>
    <Peak1D F1="7.459531" intensity="2.205587e-002" type="0"/>
    <Peak1D F1="7.441009" intensity="1.898862e-002" type="0"/>
    <Peak1D F1="7.423524" intensity="2.225498e-002" type="0"/>
    <Peak1D F1="7.395710" intensity="1.055602e+000" type="0"/>
    <Peak1D F1="7.375807" intensity="1.976593e+000" type="0"/>
    <Peak1D F1="7.355801" intensity="1.315852e+000" type="0"/>
    <Peak1D F1="7.327443" intensity="5.071442e-001" type="0"/>
    <Peak1D F1="7.304932" intensity="1.046690e+000" type="0"/>
    <Peak1D F1="7.278787" intensity="3.575453e-001" type="0"/>
    <Peak1D F1="7.259736" intensity="7.240156e+000" type="0"/>
    <Peak1D F1="7.250423" intensity="9.483166e-001" type="0"/>
    <Peak1D F1="7.238554" intensity="1.701499e+000" type="0"/>
    <Peak1D F1="7.233444" intensity="1.290473e+000" type="0"/>
    <Peak1D F1="7.220674" intensity="1.043429e+000" type="0"/>
    <Peak1D F1="7.216201" intensity="1.179141e+000" type="0"/>
    <Peak1D F1="7.154591" intensity="3.527008e-002" type="0"/>
    <Peak1D F1="7.124564" intensity="2.206775e-002" type="0"/>
    <Peak1D F1="7.064449" intensity="1.106053e+000" type="0"/>
    <Peak1D F1="7.045217" intensity="1.010294e+000" type="0"/>
    <Peak1D F1="7.005913" intensity="1.251434e+000" type="0"/>
    <Peak1D F1="7.000681" intensity="2.022597e+000" type="0"/>
    <Peak1D F1="6.995876" intensity="1.295171e+000" type="0"/>
    <Peak1D F1="6.947534" intensity="1.082372e+000" type="0"/>
    <Peak1D F1="6.942166" intensity="9.144639e-001" type="0"/>
    <Peak1D F1="6.927293" intensity="9.743326e-001" type="0"/>
    <Peak1D F1="6.921458" intensity="8.493711e-001" type="0"/>
    <Peak1D F1="6.862452" intensity="8.893001e-003" type="0"/>
    <Peak1D F1="6.808983" intensity="1.065409e-002" type="0"/>
    <Peak1D F1="5.515916" intensity="1.028394e-002" type="0"/>
    <Peak1D F1="5.297175" intensity="1.614326e+000" type="0"/>
    <Peak1D F1="5.072936" intensity="9.598396e-003" type="0"/>
    <Peak1D F1="4.990936" intensity="9.149176e-003" type="0"/>
    <Peak1D F1="4.936351" intensity="8.701889e-003" type="0"/>
    <Peak1D F1="4.911615" intensity="1.281454e-002" type="0"/>
    <Peak1D F1="4.885891" intensity="1.433326e-002" type="0"/>
    <Peak1D F1="4.841444" intensity="5.793404e-001" type="0"/>
    <Peak1D F1="4.816197" intensity="1.180524e+000" type="0"/>
    <Peak1D F1="4.768122" intensity="9.853048e-001" type="0"/>
    <Peak1D F1="4.742996" intensity="4.901502e-001" type="0"/>
    <Peak1D F1="4.658073" intensity="1.503474e-002" type="0"/>
    <Peak1D F1="4.599834" intensity="1.104772e-002" type="0"/>
    <Peak1D F1="4.574476" intensity="8.641747e-003" type="0"/>
    <Peak1D F1="4.306670" intensity="1.638436e-002" type="0"/>
    <Peak1D F1="4.289923" intensity="1.025420e-002" type="0"/>
    <Peak1D F1="4.218714" intensity="1.794947e-002" type="0"/>
    <Peak1D F1="4.203426" intensity="1.078916e-002" type="0"/>
    <Peak1D F1="4.130203" intensity="2.480800e-002" type="0"/>
    <Peak1D F1="4.112484" intensity="2.969679e-002" type="0"/>
    <Peak1D F1="4.094412" intensity="1.216596e-002" type="0"/>
    <Peak1D F1="4.010594" intensity="6.977346e-002" type="0"/>
    <Peak1D F1="3.832893" intensity="1.500000e+001" type="0"/>
    <Peak1D F1="3.802912" intensity="4.830538e-002" type="0"/>
    <Peak1D F1="3.764760" intensity="9.694086e-003" type="0"/>
    <Peak1D F1="3.739105" intensity="9.874711e-003" type="0"/>
    <Peak1D F1="3.650429" intensity="7.196558e-002" type="0"/>
    <Peak1D F1="2.322323" intensity="6.434389e-002" type="0"/>
    <Peak1D F1="2.242618" intensity="9.322085e-003" type="0"/>
    <Peak1D F1="2.219525" intensity="3.702954e-002" type="0"/>
    <Peak1D F1="2.163536" intensity="1.288074e+001" type="0"/>
    <Peak1D F1="2.068744" intensity="1.043178e-002" type="0"/>
    <Peak1D F1="2.054503" intensity="1.679597e-002" type="0"/>
    <Peak1D F1="2.042628" intensity="1.216121e-001" type="0"/>
    <Peak1D F1="2.001107" intensity="7.036154e-002" type="0"/>
    <Peak1D F1="1.926832" intensity="2.192989e-002" type="0"/>
    <Peak1D F1="1.718256" intensity="9.784712e-003" type="0"/>
    <Peak1D F1="1.681998" intensity="1.135104e-002" type="0"/>
    <Peak1D F1="1.670077" intensity="1.283292e-002" type="0"/>
    <Peak1D F1="1.548704" intensity="1.092467e+001" type="0"/>
    <Peak1D F1="1.481077" intensity="1.366671e-002" type="0"/>
    <Peak1D F1="1.426881" intensity="4.136603e-002" type="0"/>
    <Peak1D F1="1.411929" intensity="2.666597e-002" type="0"/>
    <Peak1D F1="1.393808" intensity="1.425040e-002" type="0"/>
    <Peak1D F1="1.376500" intensity="1.085522e-002" type="0"/>
    <Peak1D F1="1.333453" intensity="3.422930e-002" type="0"/>
    <Peak1D F1="1.320521" intensity="3.674374e-002" type="0"/>
    <Peak1D F1="1.292252" intensity="5.021144e-002" type="0"/>
    <Peak1D F1="1.284456" intensity="6.074189e-002" type="0"/>
    <Peak1D F1="1.275867" intensity="7.835895e-002" type="0"/>
    <Peak1D F1="1.257745" intensity="4.355027e-001" type="0"/>
    <Peak1D F1="1.240196" intensity="6.373853e-002" type="0"/>
    <Peak1D F1="1.162434" intensity="1.017428e-002" type="0"/>
    <Peak1D F1="1.141830" intensity="1.206880e-002" type="0"/>
    <Peak1D F1="1.114135" intensity="1.173997e-002" type="0"/>
    <Peak1D F1="1.102271" intensity="1.121678e-002" type="0"/>
    <Peak1D F1="1.095106" intensity="1.295593e-002" type="0"/>
    <Peak1D F1="1.081451" intensity="1.088264e-002" type="0"/>
    <Peak1D F1="1.056037" intensity="1.037315e-002" type="0"/>
    <Peak1D F1="0.980194" intensity="1.931537e-002" type="0"/>
    <Peak1D F1="0.961683" intensity="2.239314e-002" type="0"/>
    <Peak1D F1="0.940134" intensity="2.624343e-002" type="0"/>
    <Peak1D F1="0.921372" intensity="3.985113e-002" type="0"/>
    <Peak1D F1="0.895947" intensity="5.789693e-002" type="0"/>
    <Peak1D F1="0.880229" intensity="8.815367e-002" type="0"/>
    <Peak1D F1="0.861868" intensity="4.135272e-002" type="0"/>
    <Peak1D F1="0.845170" intensity="4.061442e-002" type="0"/>
    <Peak1D F1="0.832782" intensity="4.093494e-002" type="0"/>
    <Peak1D F1="0.145978" intensity="2.958964e-002" type="0"/>
    <Peak1D F1="0.070147" intensity="5.705830e-002" type="0"/>
    <Peak1D F1="0.007805" intensity="3.185097e-001" type="0"/>
    <Peak1D F1="-0.000157" intensity="7.014247e+000" type="0"/>
    <Peak1D F1="-0.008133" intensity="2.832369e-001" type="0"/>
    <Peak1D F1="-0.149627" intensity="2.863733e-002" type="0"/>
    <Peak1D F1="-3.725964" intensity="7.698264e-003" type="0"/>
  </PeakList1D>
</PeakList>
