# Supplementary material for: Design, Synthesis, and Biological Evaluation of Pyrano[2,3-c]-pyrazole–Based RalA Inhibitors Against Hepatocellular Carcinoma
Source: Front Chem. 2021 Nov 15;9:700956. doi: 10.3389/fchem.2021.700956 (PMC8634879; doi:10.3389/fchem.2021.700956)
Supplement: Supplementary file 3 [file DataSheet2.ZIP › NMR_spectra/4aa H/1/pdata/1/peakrng]

P    #regions in PPM
# 2019-04-24 10:48:47 +0800  nmrsu@EP-10036449
# low field   high field   mi   maxi
  16.1640701293945  -3.86147236843978  0.000  10000.000  # for region 1
