# Supplementary material for: Design, Synthesis, and Biological Evaluation of Pyrano[2,3-c]-pyrazole–Based RalA Inhibitors Against Hepatocellular Carcinoma
Source: Front Chem. 2021 Nov 15;9:700956. doi: 10.3389/fchem.2021.700956 (PMC8634879; doi:10.3389/fchem.2021.700956)
Supplement: Supplementary file 3 [file DataSheet2.ZIP › NMR_spectra/4ab C/1/pdata/1/auditp.txt]

##TITLE= Audit trail, TOPSPIN		Version 3.2
##JCAMPDX= 5.01
##ORIGIN= Bruker BioSpin GmbH
##OWNER= nmrsu
$$ //MJYTSEX5Z6LAL7F/DATA_backup/test/HG-HMY-190608-2/1/pdata/1/auditp.txt
##AUDIT TRAIL=  $$ (NUMBER, WHEN, WHO, WHERE, PROCESS, VERSION, WHAT)
(   1,<2019-06-10 19:29:26.331 +0800>,<nmrsu>,<EP-10036449>,<go>,<TOPSPIN 3.2>,
      <created by zg
	started at 2019-06-10 19:00:10.204 +0800,
	POWCHK enabled, PULCHK disabled,
       configuration hash MD5:
       19 C4 DD AA 54 DA AF C0 25 4C 35 84 C7 82 3D 68
       data hash MD5: 64K
       7C D0 95 C3 2B 05 52 97 A9 F7 56 B3 33 35 B3 B8>)
(   2,<2019-06-10 19:29:26.783 +0800>,<nmrsu>,<EP-10036449>,<audit>,<TOPSPIN 3.2>,
      <user comment:
       ICON-NMR User ID: test
       data hash MD5: 64K
       7C D0 95 C3 2B 05 52 97 A9 F7 56 B3 33 35 B3 B8>)
(   3,<2019-06-10 19:29:27.360 +0800>,<nmrsu>,<EP-10036449>,<proc1d>,<TOPSPIN 3.2>,
      <Start of raw data processing
       ef LB = 1 FT_mod = 6 PKNL = 1 SI = 32K 
       data hash MD5: 32K
       A2 4E 7E 39 F2 88 86 20 73 A0 61 EF B6 21 8B F1>)
(   4,<2019-06-10 19:29:27.594 +0800>,<nmrsu>,<EP-10036449>,<proc1d>,<TOPSPIN 3.2>,
      <apk 
       data hash MD5: 32K
       68 78 8A 85 EB DC 75 61 E6 19 71 6C 73 04 2F E5>)
(   5,<2019-06-10 19:29:27.719 +0800>,<nmrsu>,<EP-10036449>,<proc1d>,<TOPSPIN 3.2>,
      <abs ABSG = 5 
       data hash MD5: 32K
       87 BE 6A 59 5C 59 C2 E5 3F 05 03 F7 DF 1D 0E 85>)
(   6,<2019-06-10 19:29:29.076 +0800>,<nmrsu>,<EP-10036449>,<dirdata>,<TOPSPIN 3.2>,
      <wrpa from 1 1 "HG-HMY-190608-2" "D:/NMR_DATA/test"
       data hash MD5: 32K
       87 BE 6A 59 5C 59 C2 E5 3F 05 03 F7 DF 1D 0E 85>)
##END=

$$ hash MD5
$$ C9 9E 0C 3D 14 E0 55 19 B8 B6 B3 CC 56 39 C6 B5
