# Supplementary material for: Design, Synthesis, and Biological Evaluation of Pyrano[2,3-c]-pyrazole–Based RalA Inhibitors Against Hepatocellular Carcinoma
Source: Front Chem. 2021 Nov 15;9:700956. doi: 10.3389/fchem.2021.700956 (PMC8634879; doi:10.3389/fchem.2021.700956)
Supplement: Supplementary file 3 [file DataSheet2.ZIP › NMR_spectra/4ab C/1/pdata/1/peaklist.xml]

<?xml version="1.0" encoding="UTF-8"?>
<PeakList>
  <PeakList1D>
    <PeakList1DHeader creator="nmrsu" date="2019-06-10T19:29:27.766+08:00" expNo="1" name="HG-HMY-190608-2" owner="" procNo="1" source="D:/NMR_DATA/test">
      <PeakPickDetails>F1=219.455597ppm, F2=-19.464989ppm, MI=0.00cm, MAXI=10000.00cm, PC=1.400
      </PeakPickDetails>
    </PeakList1DHeader>
    <Peak1D F1="159.896881" intensity="3.966548e+000" type="0"/>
    <Peak1D F1="151.622849" intensity="3.497972e+000" type="0"/>
    <Peak1D F1="148.224991" intensity="3.167420e+000" type="0"/>
    <Peak1D F1="138.809616" intensity="3.635167e+000" type="0"/>
    <Peak1D F1="137.431931" intensity="2.000492e+000" type="0"/>
    <Peak1D F1="134.252975" intensity="2.180133e+000" type="0"/>
    <Peak1D F1="131.658600" intensity="2.726704e+000" type="0"/>
    <Peak1D F1="130.753845" intensity="1.177561e+000" type="0"/>
    <Peak1D F1="130.578598" intensity="2.066599e+000" type="0"/>
    <Peak1D F1="130.492783" intensity="3.569003e+000" type="0"/>
    <Peak1D F1="130.395523" intensity="3.207161e+000" type="0"/>
    <Peak1D F1="130.016525" intensity="8.600126e+000" type="0"/>
    <Peak1D F1="129.903687" intensity="1.639410e+000" type="0"/>
    <Peak1D F1="128.632721" intensity="2.798398e+000" type="0"/>
    <Peak1D F1="128.439651" intensity="9.982392e-001" type="0"/>
    <Peak1D F1="127.384232" intensity="3.217296e+000" type="0"/>
    <Peak1D F1="125.529579" intensity="8.061812e+000" type="0"/>
    <Peak1D F1="123.782074" intensity="3.032831e+000" type="0"/>
    <Peak1D F1="120.472565" intensity="8.954048e-001" type="0"/>
    <Peak1D F1="120.080498" intensity="3.491553e+000" type="0"/>
    <Peak1D F1="114.307121" intensity="2.436805e+000" type="0"/>
    <Peak1D F1="113.801376" intensity="2.333279e+000" type="0"/>
    <Peak1D F1="113.689980" intensity="2.530402e+000" type="0"/>
    <Peak1D F1="113.557739" intensity="2.291828e+000" type="0"/>
    <Peak1D F1="107.609573" intensity="3.950004e+000" type="0"/>
    <Peak1D F1="55.623665" intensity="3.162093e+000" type="0"/>
    <Peak1D F1="55.493233" intensity="9.630599e-001" type="0"/>
    <Peak1D F1="41.960407" intensity="8.603794e-001" type="0"/>
    <Peak1D F1="40.638950" intensity="1.500000e+001" type="0"/>
    <Peak1D F1="40.430054" intensity="4.572978e+001" type="0"/>
    <Peak1D F1="40.221382" intensity="9.135906e+001" type="0"/>
    <Peak1D F1="40.012684" intensity="1.085100e+002" type="0"/>
    <Peak1D F1="39.803913" intensity="9.138493e+001" type="0"/>
    <Peak1D F1="39.595455" intensity="4.584470e+001" type="0"/>
    <Peak1D F1="39.386417" intensity="1.528021e+001" type="0"/>
    <Peak1D F1="27.426586" intensity="2.618054e+000" type="0"/>
    <Peak1D F1="14.908601" intensity="3.002904e+000" type="0"/>
  </PeakList1D>
</PeakList>
