# Supplementary material for: Design, Synthesis, and Biological Evaluation of Pyrano[2,3-c]-pyrazole–Based RalA Inhibitors Against Hepatocellular Carcinoma
Source: Front Chem. 2021 Nov 15;9:700956. doi: 10.3389/fchem.2021.700956 (PMC8634879; doi:10.3389/fchem.2021.700956)
Supplement: Supplementary file 3 [file DataSheet2.ZIP › NMR_spectra/4ab C/1/shimvalues]

# Mon Jun 10 19:18:27 2019
#$$PROBEID=2
#$$PROBEINFO=5 mm PABBO BB/19F-1H/D Z-GRD Z116098/0014
#$$PICSINFO=Z116098_0014_02.par
#$$SHIMID=292722
#
# Active Shim Gradients
#
Z           		10363           
Z2          		3820            
Z3          		-636            
Z4          		-4130           
Z5          		-331            
Z6          		604             
Z7          		1603            
Z8          		9689            
X           		-4282           
XZ          		14231           
XZ2         		-11618          
XZ3         		-1620           
XZ4         		-2146           
XZ5         		-7025           
Y           		515             
YZ          		-5915           
YZ2         		64              
YZ3         		373             
YZ4         		1582            
YZ5         		-314            
XY          		10549           
XYZ         		505             
XYZ2        		-1101           
XYZ3        		795             
XYZ4        		561             
XYZ5        		-5066           
(X2-Y2)     		10988           
(X2-Y2)Z    		4030            
(X2-Y2)Z2   		385             
(X2-Y2)Z3   		-404            
(X2-Y2)Z4   		-1167           
(X2-Y2)Z5   		3514            
X3          		-1213           
X3Z         		1517            
Y3          		3219            
Y3Z         		2581            
#
# Lock Parameter
#
FIELD		4946.817
LOCKPHASE		163.121 
LOCKPOWER		-20.000 
LOCKGAIN		100.404 
LOCKDC		-50.000 
LOCKSHIFT		2.490   
LOOPGAIN		5.000   
LOOPTIME		0.250   
LOOPFILTER		500.000 
#
IEEE64_VERSION_CODE 1
#
# Shim currents 
#
SHIM_SETTING [1 ]  5163.38418990   
SHIM_SETTING [2 ]  -1513.52035806  
SHIM_SETTING [3 ]  -1257.91285782  
SHIM_SETTING [4 ]  12050.37928171  
SHIM_SETTING [5 ]  -5505.86599265  
SHIM_SETTING [6 ]  -5638.25443202  
SHIM_SETTING [7 ]  7982.44090475   
SHIM_SETTING [8 ]  6332.75699031   
SHIM_SETTING [9 ]  -99.37787422    
SHIM_SETTING [10]  489.16963660    
SHIM_SETTING [11]  0.00000000      
SHIM_SETTING [12]  638.26700000    
SHIM_SETTING [13]  5799.85100000   
SHIM_SETTING [14]  -1323.76500000  
SHIM_SETTING [15]  -6462.29501834  
SHIM_SETTING [16]  -27117.89001834 
SHIM_SETTING [17]  12233.87100000  
SHIM_SETTING [18]  -1501.02400000  
SHIM_SETTING [19]  -5796.78164411  
SHIM_SETTING [20]  5502.31935588   
SHIM_SETTING [21]  11719.40900000  
SHIM_SETTING [22]  2185.29800000   
SHIM_SETTING [23]  16145.59300000  
SHIM_SETTING [24]  7599.59700000   
SHIM_SETTING [25]  7368.92400000   
SHIM_SETTING [26]  -652.54000000   
SHIM_SETTING [27]  147.40800000    
SHIM_SETTING [28]  -4195.79460551  
SHIM_SETTING [29]  658.79000000    
SHIM_SETTING [30]  8974.78500000   
SHIM_SETTING [31]  -4384.50300000  
SHIM_SETTING [32]  7178.09839449   
SHIM_SETTING [33]  5583.16800000   
SHIM_SETTING [34]  6384.51900000   
SHIM_SETTING [35]  8951.62400000   
SHIM_SETTING [36]  12637.28900000  
SHIM_SETTING [37]  2539.54745353   
SHIM_SETTING [38]  343.99245353    
SHIM_SETTING [39]  2168.21000000   
SHIM_SETTING [40]  0.00000000      
