# Supplementary material for: Design, Synthesis, and Biological Evaluation of Pyrano[2,3-c]-pyrazole–Based RalA Inhibitors Against Hepatocellular Carcinoma
Source: Front Chem. 2021 Nov 15;9:700956. doi: 10.3389/fchem.2021.700956 (PMC8634879; doi:10.3389/fchem.2021.700956)
Supplement: Supplementary file 3 [file DataSheet2.ZIP › NMR_spectra/4ab H/1/pdata/1/auditp.txt]

##TITLE= Audit trail, TOPSPIN		Version 3.2
##JCAMPDX= 5.01
##ORIGIN= Bruker BioSpin GmbH
##OWNER= nmrsu
$$ //MJYTSEX5Z6LAL7F/DATA_backup/test/HG-HMY-190423-4/1/pdata/1/auditp.txt
##AUDIT TRAIL=  $$ (NUMBER, WHEN, WHO, WHERE, PROCESS, VERSION, WHAT)
(   1,<2019-04-24 10:53:07.769 +0800>,<nmrsu>,<EP-10036449>,<go>,<TOPSPIN 3.2>,
      <created by zg
	started at 2019-04-24 10:52:25.213 +0800,
	POWCHK enabled, PULCHK disabled,
       configuration hash MD5:
       19 C4 DD AA 54 DA AF C0 25 4C 35 84 C7 82 3D 68
       data hash MD5: 64K
       5F 45 57 42 11 B1 70 17 59 97 14 79 28 11 05 A1>)
(   2,<2019-04-24 10:53:08.581 +0800>,<nmrsu>,<EP-10036449>,<audit>,<TOPSPIN 3.2>,
      <user comment:
       ICON-NMR User ID: test
       data hash MD5: 64K
       5F 45 57 42 11 B1 70 17 59 97 14 79 28 11 05 A1>)
(   3,<2019-04-24 10:53:09.111 +0800>,<nmrsu>,<EP-10036449>,<proc1d>,<TOPSPIN 3.2>,
      <Start of raw data processing
       ef LB = 0.3 FT_mod = 6 PKNL = 1 SI = 64K 
       data hash MD5: 64K
       6D 81 08 51 3A 2A 8D 1B 5F 85 3C E0 E6 9E 61 90>)
(   4,<2019-04-24 10:53:09.439 +0800>,<nmrsu>,<EP-10036449>,<proc1d>,<TOPSPIN 3.2>,
      <apk 
       data hash MD5: 64K
       8B 5D BC 13 D1 CC B0 F1 E1 33 9C 70 54 A1 14 92>)
(   5,<2019-04-24 10:53:09.532 +0800>,<nmrsu>,<EP-10036449>,<proc1d>,<TOPSPIN 3.2>,
      <abs ABSG = 5 
       data hash MD5: 64K
       28 41 BD C1 C3 AF E7 2B A1 F2 45 95 BA 4F DA 98>)
(   6,<2019-04-24 10:53:11.014 +0800>,<nmrsu>,<EP-10036449>,<dirdata>,<TOPSPIN 3.2>,
      <wrpa from 1 1 "HG-HMY-190423-4" "D:/NMR_DATA/test"
       data hash MD5: 64K
       28 41 BD C1 C3 AF E7 2B A1 F2 45 95 BA 4F DA 98>)
##END=

$$ hash MD5
$$ BB A0 48 0D C8 AB 47 89 13 D0 7D 4D AD 94 2F EB
