# Supplementary material for: Design, Synthesis, and Biological Evaluation of Pyrano[2,3-c]-pyrazole–Based RalA Inhibitors Against Hepatocellular Carcinoma
Source: Front Chem. 2021 Nov 15;9:700956. doi: 10.3389/fchem.2021.700956 (PMC8634879; doi:10.3389/fchem.2021.700956)
Supplement: Supplementary file 3 [file DataSheet2.ZIP › NMR_spectra/4ab H/1/pdata/1/intrng]

P 0
8.359507   7.983356
7.879158   7.608121
7.607816   6.787983
5.460301   5.164514
5.037704   4.537188
3.999087   3.615297
2.340783   1.881823
1.717429   1.484894
1.484588   1.084297
1.064130   0.668423
0.138877   -0.146826
