# Supplementary material for: Design, Synthesis, and Biological Evaluation of Pyrano[2,3-c]-pyrazole–Based RalA Inhibitors Against Hepatocellular Carcinoma
Source: Front Chem. 2021 Nov 15;9:700956. doi: 10.3389/fchem.2021.700956 (PMC8634879; doi:10.3389/fchem.2021.700956)
Supplement: Supplementary file 3 [file DataSheet2.ZIP › NMR_spectra/4ab H/1/pdata/1/peaklist.xml]

<?xml version="1.0" encoding="UTF-8"?>
<PeakList>
  <PeakList1D>
    <PeakList1DHeader creator="nmrsu" date="2019-04-24T10:53:09.579+08:00" expNo="1" name="HG-HMY-190423-4" owner="" procNo="1" source="D:/NMR_DATA/test">
      <PeakPickDetails>F1=16.163651ppm, F2=-3.861892ppm, MI=0.00cm, MAXI=10000.00cm, PC=1.000
      </PeakPickDetails>
    </PeakList1DHeader>
    <Peak1D F1="9.868948" intensity="8.446136e-003" type="0"/>
    <Peak1D F1="8.419616" intensity="2.594610e-002" type="0"/>
    <Peak1D F1="8.396976" intensity="2.827045e-002" type="0"/>
    <Peak1D F1="8.383183" intensity="1.531525e-002" type="0"/>
    <Peak1D F1="8.363856" intensity="1.648528e-002" type="0"/>
    <Peak1D F1="8.169382" intensity="3.495055e+000" type="0"/>
    <Peak1D F1="8.164805" intensity="1.240235e+000" type="0"/>
    <Peak1D F1="8.151937" intensity="1.277931e+000" type="0"/>
    <Peak1D F1="8.147264" intensity="3.875980e+000" type="0"/>
    <Peak1D F1="8.141591" intensity="5.747880e-001" type="0"/>
    <Peak1D F1="8.118441" intensity="2.585063e-002" type="0"/>
    <Peak1D F1="8.096440" intensity="2.384557e-002" type="0"/>
    <Peak1D F1="8.019053" intensity="8.130274e-003" type="0"/>
    <Peak1D F1="7.961740" intensity="2.796900e-002" type="0"/>
    <Peak1D F1="7.940196" intensity="2.855492e-002" type="0"/>
    <Peak1D F1="7.931552" intensity="1.920406e-002" type="0"/>
    <Peak1D F1="7.890746" intensity="1.515609e-002" type="0"/>
    <Peak1D F1="7.871364" intensity="1.735421e-002" type="0"/>
    <Peak1D F1="7.776132" intensity="8.239716e-003" type="0"/>
    <Peak1D F1="7.684634" intensity="5.980298e-001" type="0"/>
    <Peak1D F1="7.679007" intensity="3.882514e+000" type="0"/>
    <Peak1D F1="7.674351" intensity="1.298025e+000" type="0"/>
    <Peak1D F1="7.661565" intensity="1.212001e+000" type="0"/>
    <Peak1D F1="7.656875" intensity="3.552617e+000" type="0"/>
    <Peak1D F1="7.651115" intensity="5.031288e-001" type="0"/>
    <Peak1D F1="7.588308" intensity="9.356604e-003" type="0"/>
    <Peak1D F1="7.570925" intensity="1.563619e-002" type="0"/>
    <Peak1D F1="7.549685" intensity="1.334125e-002" type="0"/>
    <Peak1D F1="7.518466" intensity="4.215536e-002" type="0"/>
    <Peak1D F1="7.490071" intensity="1.394058e-002" type="0"/>
    <Peak1D F1="7.460550" intensity="2.128011e-002" type="0"/>
    <Peak1D F1="7.453053" intensity="2.276233e-002" type="0"/>
    <Peak1D F1="7.441860" intensity="2.603066e-002" type="0"/>
    <Peak1D F1="7.391168" intensity="1.070522e+000" type="0"/>
    <Peak1D F1="7.371252" intensity="2.052467e+000" type="0"/>
    <Peak1D F1="7.351114" intensity="1.455308e+000" type="0"/>
    <Peak1D F1="7.343260" intensity="4.846589e-001" type="0"/>
    <Peak1D F1="7.330047" intensity="7.951238e-001" type="0"/>
    <Peak1D F1="7.326107" intensity="8.241041e-001" type="0"/>
    <Peak1D F1="7.313002" intensity="9.350655e-001" type="0"/>
    <Peak1D F1="7.307099" intensity="1.651672e+000" type="0"/>
    <Peak1D F1="7.289079" intensity="1.685651e+000" type="0"/>
    <Peak1D F1="7.283828" intensity="1.855472e+000" type="0"/>
    <Peak1D F1="7.259713" intensity="7.632112e+000" type="0"/>
    <Peak1D F1="7.242769" intensity="8.912673e-001" type="0"/>
    <Peak1D F1="7.191276" intensity="2.219874e-002" type="0"/>
    <Peak1D F1="7.180702" intensity="2.213265e-002" type="0"/>
    <Peak1D F1="7.172265" intensity="1.927139e-002" type="0"/>
    <Peak1D F1="7.149114" intensity="1.537133e-002" type="0"/>
    <Peak1D F1="7.139973" intensity="1.759893e-002" type="0"/>
    <Peak1D F1="7.121719" intensity="1.904930e-002" type="0"/>
    <Peak1D F1="7.101400" intensity="1.499674e-002" type="0"/>
    <Peak1D F1="7.054045" intensity="1.164262e+000" type="0"/>
    <Peak1D F1="7.034853" intensity="1.048964e+000" type="0"/>
    <Peak1D F1="6.992137" intensity="1.241798e+000" type="0"/>
    <Peak1D F1="6.986912" intensity="2.074044e+000" type="0"/>
    <Peak1D F1="6.982257" intensity="1.330693e+000" type="0"/>
    <Peak1D F1="6.944631" intensity="1.168329e+000" type="0"/>
    <Peak1D F1="6.938880" intensity="9.309222e-001" type="0"/>
    <Peak1D F1="6.923987" intensity="1.030844e+000" type="0"/>
    <Peak1D F1="6.918332" intensity="8.730689e-001" type="0"/>
    <Peak1D F1="6.859578" intensity="1.189942e-002" type="0"/>
    <Peak1D F1="6.847695" intensity="1.015739e-002" type="0"/>
    <Peak1D F1="6.838305" intensity="1.483142e-002" type="0"/>
    <Peak1D F1="6.791801" intensity="1.321866e-002" type="0"/>
    <Peak1D F1="6.784464" intensity="1.126545e-002" type="0"/>
    <Peak1D F1="6.737411" intensity="1.021249e-002" type="0"/>
    <Peak1D F1="6.723674" intensity="8.924561e-003" type="0"/>
    <Peak1D F1="5.515121" intensity="1.405556e-002" type="0"/>
    <Peak1D F1="5.333270" intensity="9.236381e-003" type="0"/>
    <Peak1D F1="5.297129" intensity="2.366434e+000" type="0"/>
    <Peak1D F1="5.213107" intensity="8.429030e-003" type="0"/>
    <Peak1D F1="5.072649" intensity="1.276140e-002" type="0"/>
    <Peak1D F1="4.981598" intensity="8.251417e-003" type="0"/>
    <Peak1D F1="4.932086" intensity="9.835509e-003" type="0"/>
    <Peak1D F1="4.912056" intensity="1.170365e-002" type="0"/>
    <Peak1D F1="4.829514" intensity="6.876208e-001" type="0"/>
    <Peak1D F1="4.804450" intensity="1.541880e+000" type="0"/>
    <Peak1D F1="4.763982" intensity="1.262504e+000" type="0"/>
    <Peak1D F1="4.738914" intensity="5.681574e-001" type="0"/>
    <Peak1D F1="4.676927" intensity="8.901801e-003" type="0"/>
    <Peak1D F1="4.656192" intensity="9.903559e-003" type="0"/>
    <Peak1D F1="4.620984" intensity="9.548456e-003" type="0"/>
    <Peak1D F1="4.581918" intensity="7.816191e-003" type="0"/>
    <Peak1D F1="4.517496" intensity="8.572370e-003" type="0"/>
    <Peak1D F1="4.306739" intensity="7.709271e-003" type="0"/>
    <Peak1D F1="4.231726" intensity="9.365821e-003" type="0"/>
    <Peak1D F1="4.218678" intensity="1.965174e-002" type="0"/>
    <Peak1D F1="4.211074" intensity="9.082407e-003" type="0"/>
    <Peak1D F1="4.203480" intensity="1.029470e-002" type="0"/>
    <Peak1D F1="4.147852" intensity="2.721339e-002" type="0"/>
    <Peak1D F1="4.129963" intensity="8.521474e-002" type="0"/>
    <Peak1D F1="4.112033" intensity="8.562998e-002" type="0"/>
    <Peak1D F1="4.094354" intensity="2.835729e-002" type="0"/>
    <Peak1D F1="4.006251" intensity="6.919021e-002" type="0"/>
    <Peak1D F1="3.900935" intensity="9.926656e-003" type="0"/>
    <Peak1D F1="3.875163" intensity="1.944963e-002" type="0"/>
    <Peak1D F1="3.828556" intensity="1.500000e+001" type="0"/>
    <Peak1D F1="3.775217" intensity="3.858392e-002" type="0"/>
    <Peak1D F1="3.761917" intensity="3.680224e-002" type="0"/>
    <Peak1D F1="3.750951" intensity="3.765879e-002" type="0"/>
    <Peak1D F1="3.736929" intensity="1.548653e-002" type="0"/>
    <Peak1D F1="3.701748" intensity="1.369192e-002" type="0"/>
    <Peak1D F1="3.645969" intensity="7.347446e-002" type="0"/>
    <Peak1D F1="3.492280" intensity="8.275206e-003" type="0"/>
    <Peak1D F1="3.436152" intensity="8.271900e-003" type="0"/>
    <Peak1D F1="3.356375" intensity="8.533715e-003" type="0"/>
    <Peak1D F1="3.078408" intensity="2.768371e-002" type="0"/>
    <Peak1D F1="3.066273" intensity="2.976202e-002" type="0"/>
    <Peak1D F1="3.054536" intensity="2.647475e-002" type="0"/>
    <Peak1D F1="2.593317" intensity="8.888176e-003" type="0"/>
    <Peak1D F1="2.322421" intensity="1.319700e-001" type="0"/>
    <Peak1D F1="2.220512" intensity="2.826455e-002" type="0"/>
    <Peak1D F1="2.211062" intensity="2.265273e-002" type="0"/>
    <Peak1D F1="2.164247" intensity="1.299552e+001" type="0"/>
    <Peak1D F1="2.120607" intensity="1.989578e-002" type="0"/>
    <Peak1D F1="2.108202" intensity="1.872868e-002" type="0"/>
    <Peak1D F1="2.078469" intensity="2.569802e-002" type="0"/>
    <Peak1D F1="2.042483" intensity="3.712257e-001" type="0"/>
    <Peak1D F1="2.001705" intensity="7.419763e-002" type="0"/>
    <Peak1D F1="1.923946" intensity="8.026950e-003" type="0"/>
    <Peak1D F1="1.697789" intensity="8.018798e-003" type="0"/>
    <Peak1D F1="1.686359" intensity="8.356243e-003" type="0"/>
    <Peak1D F1="1.629674" intensity="8.630865e-003" type="0"/>
    <Peak1D F1="1.548787" intensity="1.045989e+001" type="0"/>
    <Peak1D F1="1.494647" intensity="1.255700e-002" type="0"/>
    <Peak1D F1="1.467759" intensity="1.004196e-002" type="0"/>
    <Peak1D F1="1.440137" intensity="1.225457e-002" type="0"/>
    <Peak1D F1="1.426812" intensity="6.184336e-002" type="0"/>
    <Peak1D F1="1.412498" intensity="3.144803e-002" type="0"/>
    <Peak1D F1="1.333146" intensity="4.495130e-002" type="0"/>
    <Peak1D F1="1.321056" intensity="4.035605e-002" type="0"/>
    <Peak1D F1="1.301018" intensity="4.795674e-002" type="0"/>
    <Peak1D F1="1.291364" intensity="6.392142e-002" type="0"/>
    <Peak1D F1="1.284198" intensity="8.764911e-002" type="0"/>
    <Peak1D F1="1.275676" intensity="1.575885e-001" type="0"/>
    <Peak1D F1="1.257743" intensity="7.346066e-001" type="0"/>
    <Peak1D F1="1.240068" intensity="1.280429e-001" type="0"/>
    <Peak1D F1="1.200782" intensity="1.508239e-002" type="0"/>
    <Peak1D F1="1.187713" intensity="1.232420e-002" type="0"/>
    <Peak1D F1="1.179785" intensity="8.889430e-003" type="0"/>
    <Peak1D F1="1.124696" intensity="1.042507e-002" type="0"/>
    <Peak1D F1="1.092579" intensity="1.156854e-002" type="0"/>
    <Peak1D F1="1.062986" intensity="9.003714e-003" type="0"/>
    <Peak1D F1="0.980107" intensity="8.930047e-003" type="0"/>
    <Peak1D F1="0.961650" intensity="1.226436e-002" type="0"/>
    <Peak1D F1="0.939955" intensity="2.275167e-002" type="0"/>
    <Peak1D F1="0.920876" intensity="3.712067e-002" type="0"/>
    <Peak1D F1="0.895889" intensity="6.611858e-002" type="0"/>
    <Peak1D F1="0.880040" intensity="1.211722e-001" type="0"/>
    <Peak1D F1="0.862017" intensity="5.686590e-002" type="0"/>
    <Peak1D F1="0.846434" intensity="2.849781e-002" type="0"/>
    <Peak1D F1="0.835301" intensity="2.653870e-002" type="0"/>
    <Peak1D F1="0.146055" intensity="3.188917e-002" type="0"/>
    <Peak1D F1="0.007651" intensity="2.970352e-001" type="0"/>
    <Peak1D F1="-0.000150" intensity="6.850398e+000" type="0"/>
    <Peak1D F1="-0.008256" intensity="3.093786e-001" type="0"/>
    <Peak1D F1="-0.149691" intensity="2.928510e-002" type="0"/>
    <Peak1D F1="-0.444972" intensity="7.672236e-003" type="0"/>
    <Peak1D F1="-3.129081" intensity="8.485559e-003" type="0"/>
    <Peak1D F1="-3.238338" intensity="7.836387e-003" type="0"/>
  </PeakList1D>
</PeakList>
