# Supplementary material for: Design, Synthesis, and Biological Evaluation of Pyrano[2,3-c]-pyrazole–Based RalA Inhibitors Against Hepatocellular Carcinoma
Source: Front Chem. 2021 Nov 15;9:700956. doi: 10.3389/fchem.2021.700956 (PMC8634879; doi:10.3389/fchem.2021.700956)
Supplement: Supplementary file 3 [file DataSheet2.ZIP › NMR_spectra/4ac H C/1/pdata/1/auditp.txt]

##TITLE= Audit trail, TOPSPIN		Version 3.2
##JCAMPDX= 5.01
##ORIGIN= Bruker BioSpin GmbH
##OWNER= nmrsu
$$ //MJYTSEX5Z6LAL7F/DATA_backup/test/HG-HMY-180717-1/1/pdata/1/auditp.txt
##AUDIT TRAIL=  $$ (NUMBER, WHEN, WHO, WHERE, PROCESS, VERSION, WHAT)
(   1,<2018-07-17 18:11:08.114 +0800>,<nmrsu>,<EP-10036449>,<go>,<TOPSPIN 3.2>,
      <created by zg
	started at 2018-07-17 18:10:05.261 +0800,
	POWCHK enabled, PULCHK disabled,
       configuration hash MD5:
       19 C4 DD AA 54 DA AF C0 25 4C 35 84 C7 82 3D 68
       data hash MD5: 64K
       F1 A0 BF CE FF B2 CA BF D9 5A 0E 4D 3C B2 4F A6>)
(   2,<2018-07-17 18:11:09.050 +0800>,<nmrsu>,<EP-10036449>,<audit>,<TOPSPIN 3.2>,
      <user comment:
       ICON-NMR User ID: test
       data hash MD5: 64K
       F1 A0 BF CE FF B2 CA BF D9 5A 0E 4D 3C B2 4F A6>)
(   3,<2018-07-17 18:11:09.549 +0800>,<nmrsu>,<EP-10036449>,<proc1d>,<TOPSPIN 3.2>,
      <Start of raw data processing
       ef LB = 0.3 FT_mod = 6 PKNL = 1 SI = 64K 
       data hash MD5: 64K
       45 FB C4 40 E4 7B CA BE 21 CB A8 BA 69 4E 04 D9>)
(   4,<2018-07-17 18:11:09.892 +0800>,<nmrsu>,<EP-10036449>,<proc1d>,<TOPSPIN 3.2>,
      <apk 
       data hash MD5: 64K
       DC 5D 31 E7 AE 1B B5 CF 69 61 7E B4 27 01 85 F5>)
(   5,<2018-07-17 18:11:09.986 +0800>,<nmrsu>,<EP-10036449>,<proc1d>,<TOPSPIN 3.2>,
      <abs ABSG = 5 
       data hash MD5: 64K
       1A C7 E4 A4 A9 30 E6 4C C6 78 98 0E FC C8 3A B1>)
(   6,<2018-07-17 18:11:11.998 +0800>,<nmrsu>,<EP-10036449>,<dirdata>,<TOPSPIN 3.2>,
      <wrpa from 1 1 "HG-HMY-180717-1" "D:/NMR_DATA/test"
       data hash MD5: 64K
       1A C7 E4 A4 A9 30 E6 4C C6 78 98 0E FC C8 3A B1>)
##END=

$$ hash MD5
$$ A9 BD 6E 2D CC 54 7A 4F D3 24 5C E1 71 FB 8C DB
