# Supplementary material for: Design, Synthesis, and Biological Evaluation of Pyrano[2,3-c]-pyrazole–Based RalA Inhibitors Against Hepatocellular Carcinoma
Source: Front Chem. 2021 Nov 15;9:700956. doi: 10.3389/fchem.2021.700956 (PMC8634879; doi:10.3389/fchem.2021.700956)
Supplement: Supplementary file 3 [file DataSheet2.ZIP › NMR_spectra/4ac H C/1/pdata/1/peaklist.xml]

<?xml version="1.0" encoding="UTF-8"?>
<PeakList>
  <PeakList1D>
    <PeakList1DHeader creator="nmrsu" date="2018-07-17T18:11:10.032+08:00" expNo="1" name="HG-HMY-180717-1" owner="" procNo="1" source="D:/NMR_DATA/test">
      <PeakPickDetails>F1=16.182899ppm, F2=-3.842643ppm, MI=0.00cm, MAXI=10000.00cm, PC=1.000
      </PeakPickDetails>
    </PeakList1DHeader>
    <Peak1D F1="14.886861" intensity="4.317386e-003" type="0"/>
    <Peak1D F1="14.232712" intensity="4.665820e-003" type="0"/>
    <Peak1D F1="8.102632" intensity="4.292254e-003" type="0"/>
    <Peak1D F1="8.049777" intensity="4.518368e-003" type="0"/>
    <Peak1D F1="8.004190" intensity="1.432308e-002" type="0"/>
    <Peak1D F1="7.984614" intensity="1.668029e-002" type="0"/>
    <Peak1D F1="7.963083" intensity="7.056251e-003" type="0"/>
    <Peak1D F1="7.907678" intensity="7.037009e-003" type="0"/>
    <Peak1D F1="7.801506" intensity="3.208786e+000" type="0"/>
    <Peak1D F1="7.782297" intensity="3.643058e+000" type="0"/>
    <Peak1D F1="7.711338" intensity="2.327837e-002" type="0"/>
    <Peak1D F1="7.693634" intensity="2.343604e-002" type="0"/>
    <Peak1D F1="7.675794" intensity="1.263735e-002" type="0"/>
    <Peak1D F1="7.633980" intensity="8.715243e-003" type="0"/>
    <Peak1D F1="7.593047" intensity="2.488187e-002" type="0"/>
    <Peak1D F1="7.573582" intensity="3.113603e-002" type="0"/>
    <Peak1D F1="7.514784" intensity="2.062467e+000" type="0"/>
    <Peak1D F1="7.510052" intensity="9.121045e-001" type="0"/>
    <Peak1D F1="7.495811" intensity="3.378220e+000" type="0"/>
    <Peak1D F1="7.474915" intensity="2.387274e+000" type="0"/>
    <Peak1D F1="7.441792" intensity="7.432070e-002" type="0"/>
    <Peak1D F1="7.413818" intensity="7.042387e-001" type="0"/>
    <Peak1D F1="7.408637" intensity="3.688749e-001" type="0"/>
    <Peak1D F1="7.394912" intensity="1.282151e+000" type="0"/>
    <Peak1D F1="7.392320" intensity="1.670707e+000" type="0"/>
    <Peak1D F1="7.379366" intensity="5.088630e-001" type="0"/>
    <Peak1D F1="7.373655" intensity="2.071006e+000" type="0"/>
    <Peak1D F1="7.348613" intensity="4.819128e+000" type="0"/>
    <Peak1D F1="7.344999" intensity="6.356950e+000" type="0"/>
    <Peak1D F1="7.332398" intensity="1.458802e+000" type="0"/>
    <Peak1D F1="7.325547" intensity="2.646818e+000" type="0"/>
    <Peak1D F1="7.306983" intensity="1.028265e+000" type="0"/>
    <Peak1D F1="7.273557" intensity="4.349659e+000" type="0"/>
    <Peak1D F1="7.265362" intensity="2.366431e+000" type="0"/>
    <Peak1D F1="7.261648" intensity="2.581047e+000" type="0"/>
    <Peak1D F1="7.246127" intensity="1.201385e+000" type="0"/>
    <Peak1D F1="7.242843" intensity="1.616029e+000" type="0"/>
    <Peak1D F1="7.162062" intensity="2.721128e-002" type="0"/>
    <Peak1D F1="7.138798" intensity="3.279196e-002" type="0"/>
    <Peak1D F1="7.122479" intensity="2.048214e-002" type="0"/>
    <Peak1D F1="7.105170" intensity="1.072443e-002" type="0"/>
    <Peak1D F1="7.079116" intensity="7.291847e-003" type="0"/>
    <Peak1D F1="7.059766" intensity="1.099067e-002" type="0"/>
    <Peak1D F1="7.041531" intensity="1.085888e-002" type="0"/>
    <Peak1D F1="6.511240" intensity="1.454396e-002" type="0"/>
    <Peak1D F1="5.157414" intensity="2.105587e-002" type="0"/>
    <Peak1D F1="4.919116" intensity="1.989062e-002" type="0"/>
    <Peak1D F1="4.787524" intensity="8.241501e-003" type="0"/>
    <Peak1D F1="4.748092" intensity="5.374664e+000" type="0"/>
    <Peak1D F1="4.572577" intensity="2.169759e-002" type="0"/>
    <Peak1D F1="4.447743" intensity="1.077269e-002" type="0"/>
    <Peak1D F1="3.390118" intensity="8.878924e-003" type="0"/>
    <Peak1D F1="3.358131" intensity="1.464542e-002" type="0"/>
    <Peak1D F1="3.317054" intensity="1.179034e+001" type="0"/>
    <Peak1D F1="3.222669" intensity="6.509348e-003" type="0"/>
    <Peak1D F1="3.187448" intensity="6.020534e-003" type="0"/>
    <Peak1D F1="3.163632" intensity="4.920932e-003" type="0"/>
    <Peak1D F1="3.145734" intensity="5.243394e-003" type="0"/>
    <Peak1D F1="3.100399" intensity="5.426889e-003" type="0"/>
    <Peak1D F1="3.085574" intensity="5.138002e-003" type="0"/>
    <Peak1D F1="3.053022" intensity="5.561132e-003" type="0"/>
    <Peak1D F1="3.007986" intensity="6.358900e-003" type="0"/>
    <Peak1D F1="3.001836" intensity="7.642346e-003" type="0"/>
    <Peak1D F1="2.985477" intensity="6.085000e-003" type="0"/>
    <Peak1D F1="2.967115" intensity="6.469391e-003" type="0"/>
    <Peak1D F1="2.933288" intensity="5.181884e-003" type="0"/>
    <Peak1D F1="2.907459" intensity="5.055512e-003" type="0"/>
    <Peak1D F1="2.856676" intensity="4.299352e-003" type="0"/>
    <Peak1D F1="2.671629" intensity="2.324105e-002" type="0"/>
    <Peak1D F1="2.511299" intensity="1.417212e+000" type="0"/>
    <Peak1D F1="2.507001" intensity="2.971069e+000" type="0"/>
    <Peak1D F1="2.502523" intensity="4.102270e+000" type="0"/>
    <Peak1D F1="2.498067" intensity="3.071226e+000" type="0"/>
    <Peak1D F1="2.493827" intensity="1.566250e+000" type="0"/>
    <Peak1D F1="2.420063" intensity="8.244958e-003" type="0"/>
    <Peak1D F1="2.349555" intensity="8.224052e-003" type="0"/>
    <Peak1D F1="2.329211" intensity="2.359741e-002" type="0"/>
    <Peak1D F1="2.325239" intensity="1.931832e-002" type="0"/>
    <Peak1D F1="2.279346" intensity="1.026037e-002" type="0"/>
    <Peak1D F1="2.253129" intensity="5.874102e-003" type="0"/>
    <Peak1D F1="1.988880" intensity="2.057594e-002" type="0"/>
    <Peak1D F1="1.962901" intensity="7.400352e-002" type="0"/>
    <Peak1D F1="1.907976" intensity="9.727344e-003" type="0"/>
    <Peak1D F1="1.804973" intensity="1.500000e+001" type="0"/>
    <Peak1D F1="1.762562" intensity="1.705802e-001" type="0"/>
    <Peak1D F1="1.683001" intensity="8.767446e-003" type="0"/>
    <Peak1D F1="1.643565" intensity="7.776247e-002" type="0"/>
    <Peak1D F1="1.598227" intensity="4.492157e-003" type="0"/>
    <Peak1D F1="1.346878" intensity="4.936728e-003" type="0"/>
    <Peak1D F1="1.298351" intensity="6.366727e-003" type="0"/>
    <Peak1D F1="1.229524" intensity="2.732587e-002" type="0"/>
    <Peak1D F1="1.196771" intensity="5.495541e-003" type="0"/>
    <Peak1D F1="1.192953" intensity="8.100152e-003" type="0"/>
    <Peak1D F1="1.185088" intensity="5.659289e-003" type="0"/>
    <Peak1D F1="1.175014" intensity="1.247286e-002" type="0"/>
    <Peak1D F1="1.157737" intensity="7.120892e-003" type="0"/>
    <Peak1D F1="1.147643" intensity="7.894257e-003" type="0"/>
    <Peak1D F1="1.081197" intensity="4.319108e-003" type="0"/>
    <Peak1D F1="0.913038" intensity="5.533068e-003" type="0"/>
    <Peak1D F1="0.854263" intensity="4.368051e-003" type="0"/>
    <Peak1D F1="0.146012" intensity="5.929753e-003" type="0"/>
    <Peak1D F1="0.041059" intensity="4.423713e-003" type="0"/>
    <Peak1D F1="0.007923" intensity="4.479837e-002" type="0"/>
    <Peak1D F1="-0.000151" intensity="1.187312e+000" type="0"/>
    <Peak1D F1="-0.062990" intensity="5.805344e-003" type="0"/>
    <Peak1D F1="-0.080419" intensity="5.025281e-003" type="0"/>
    <Peak1D F1="-0.124468" intensity="4.658503e-003" type="0"/>
    <Peak1D F1="-0.149708" intensity="5.866524e-003" type="0"/>
    <Peak1D F1="-3.509676" intensity="4.475056e-003" type="0"/>
  </PeakList1D>
</PeakList>
