# Supplementary material for: Design, Synthesis, and Biological Evaluation of Pyrano[2,3-c]-pyrazole–Based RalA Inhibitors Against Hepatocellular Carcinoma
Source: Front Chem. 2021 Nov 15;9:700956. doi: 10.3389/fchem.2021.700956 (PMC8634879; doi:10.3389/fchem.2021.700956)
Supplement: Supplementary file 3 [file DataSheet2.ZIP › NMR_spectra/4ac H C/1/shimvalues]

# Tue Jul 17 18:11:08 2018
#$$PROBEID=2
#$$PROBEINFO=5 mm PABBO BB/19F-1H/D Z-GRD Z116098/0014
#$$PICSINFO=Z116098_0014_02.par
#$$SHIMID=292722
#
# Active Shim Gradients
#
Z           		10664           
Z2          		3614            
Z3          		-696            
Z4          		-4147           
Z5          		-299            
Z6          		1336            
Z7          		2459            
Z8          		4105            
X           		-4187           
XZ          		14388           
XZ2         		-11487          
XZ3         		-1799           
XZ4         		-2113           
XZ5         		-7025           
Y           		701             
YZ          		-5956           
YZ2         		120             
YZ3         		253             
YZ4         		1667            
YZ5         		-314            
XY          		10524           
XYZ         		545             
XYZ2        		-1101           
XYZ3        		795             
XYZ4        		561             
XYZ5        		-5066           
(X2-Y2)     		11132           
(X2-Y2)Z    		4050            
(X2-Y2)Z2   		405             
(X2-Y2)Z3   		-364            
(X2-Y2)Z4   		-1167           
(X2-Y2)Z5   		3514            
X3          		-1173           
X3Z         		1437            
Y3          		3139            
Y3Z         		2581            
#
# Lock Parameter
#
FIELD		4990.217
LOCKPHASE		166.600 
LOCKPOWER		-20.000 
LOCKGAIN		99.472  
LOCKDC		-50.000 
LOCKSHIFT		2.490   
LOOPGAIN		5.000   
LOOPTIME		0.250   
LOOPFILTER		500.000 
#
IEEE64_VERSION_CODE 1
#
# Shim currents 
#
SHIM_SETTING [1 ]  5426.60560596   
SHIM_SETTING [2 ]  775.24966183    
SHIM_SETTING [3 ]  -1771.16132504  
SHIM_SETTING [4 ]  5763.85975610   
SHIM_SETTING [5 ]  -2864.37756352  
SHIM_SETTING [6 ]  -2837.11575418  
SHIM_SETTING [7 ]  4245.36355768   
SHIM_SETTING [8 ]  907.47794764    
SHIM_SETTING [9 ]  -82.14537488    
SHIM_SETTING [10]  137.61424429    
SHIM_SETTING [11]  0.00000000      
SHIM_SETTING [12]  558.26700000    
SHIM_SETTING [13]  5719.85100000   
SHIM_SETTING [14]  -1265.56500000  
SHIM_SETTING [15]  -6230.31902752  
SHIM_SETTING [16]  -26874.47002752 
SHIM_SETTING [17]  12465.49300000  
SHIM_SETTING [18]  -1777.79400000  
SHIM_SETTING [19]  -5865.45711941  
SHIM_SETTING [20]  5631.65588059   
SHIM_SETTING [21]  11882.24700000  
SHIM_SETTING [22]  2249.04300000   
SHIM_SETTING [23]  16263.95700000  
SHIM_SETTING [24]  7740.34800000   
SHIM_SETTING [25]  7464.59700000   
SHIM_SETTING [26]  -645.80600000   
SHIM_SETTING [27]  128.00800000    
SHIM_SETTING [28]  -4068.57461009  
SHIM_SETTING [29]  657.95000000    
SHIM_SETTING [30]  8956.06600000   
SHIM_SETTING [31]  -4219.50600000  
SHIM_SETTING [32]  7601.86538991   
SHIM_SETTING [33]  5606.99400000   
SHIM_SETTING [34]  6328.34500000   
SHIM_SETTING [35]  8954.82100000   
SHIM_SETTING [36]  12584.09200000  
SHIM_SETTING [37]  2767.79836912   
SHIM_SETTING [38]  389.07736912    
SHIM_SETTING [39]  2132.72000000   
SHIM_SETTING [40]  0.00000000      
