# Supplementary material for: Design, Synthesis, and Biological Evaluation of Pyrano[2,3-c]-pyrazole–Based RalA Inhibitors Against Hepatocellular Carcinoma
Source: Front Chem. 2021 Nov 15;9:700956. doi: 10.3389/fchem.2021.700956 (PMC8634879; doi:10.3389/fchem.2021.700956)
Supplement: Supplementary file 3 [file DataSheet2.ZIP › NMR_spectra/4ad H C/1/pdata/1/auditp.txt]

##TITLE= Audit trail, TOPSPIN		Version 3.2
##JCAMPDX= 5.01
##ORIGIN= Bruker BioSpin GmbH
##OWNER= nmrsu
$$ //MJYTSEX5Z6LAL7F/DATA_backup/test/HG-HMY-180721-3/1/pdata/1/auditp.txt
##AUDIT TRAIL=  $$ (NUMBER, WHEN, WHO, WHERE, PROCESS, VERSION, WHAT)
(   1,<2018-07-23 13:08:57.376 +0800>,<nmrsu>,<EP-10036449>,<go>,<TOPSPIN 3.2>,
      <created by zg
	started at 2018-07-23 13:07:54.445 +0800,
	POWCHK enabled, PULCHK disabled,
       configuration hash MD5:
       19 C4 DD AA 54 DA AF C0 25 4C 35 84 C7 82 3D 68
       data hash MD5: 64K
       9C 7B E6 90 79 09 F3 27 8D DD 6A 33 F3 D6 CB 9A>)
(   2,<2018-07-23 13:08:58.171 +0800>,<nmrsu>,<EP-10036449>,<audit>,<TOPSPIN 3.2>,
      <user comment:
       ICON-NMR User ID: test
       data hash MD5: 64K
       9C 7B E6 90 79 09 F3 27 8D DD 6A 33 F3 D6 CB 9A>)
(   3,<2018-07-23 13:08:58.655 +0800>,<nmrsu>,<EP-10036449>,<proc1d>,<TOPSPIN 3.2>,
      <Start of raw data processing
       ef LB = 0.3 FT_mod = 6 PKNL = 1 SI = 64K 
       data hash MD5: 64K
       0A DF 1A D2 17 5B 49 05 26 62 E1 5B E7 7A F0 C1>)
(   4,<2018-07-23 13:08:59.029 +0800>,<nmrsu>,<EP-10036449>,<proc1d>,<TOPSPIN 3.2>,
      <apk 
       data hash MD5: 64K
       1E 69 6C 4D E9 BA 23 15 CE 6A 8B FF E9 A7 8E 04>)
(   5,<2018-07-23 13:08:59.123 +0800>,<nmrsu>,<EP-10036449>,<proc1d>,<TOPSPIN 3.2>,
      <abs ABSG = 5 
       data hash MD5: 64K
       C5 B7 B8 7F BC 90 36 4C 68 03 DC 77 1D C3 CD F1>)
(   6,<2018-07-23 13:09:00.730 +0800>,<nmrsu>,<EP-10036449>,<dirdata>,<TOPSPIN 3.2>,
      <wrpa from 1 1 "HG-HMY-180721-3" "D:/NMR_DATA/test"
       data hash MD5: 64K
       C5 B7 B8 7F BC 90 36 4C 68 03 DC 77 1D C3 CD F1>)
##END=

$$ hash MD5
$$ C6 A4 68 62 E4 A4 32 F6 A5 CA 0C F3 1A B5 76 26
