# Supplementary material for: Design, Synthesis, and Biological Evaluation of Pyrano[2,3-c]-pyrazole–Based RalA Inhibitors Against Hepatocellular Carcinoma
Source: Front Chem. 2021 Nov 15;9:700956. doi: 10.3389/fchem.2021.700956 (PMC8634879; doi:10.3389/fchem.2021.700956)
Supplement: Supplementary file 3 [file DataSheet2.ZIP › NMR_spectra/4ad H C/1/pdata/1/peaklist.xml]

<?xml version="1.0" encoding="UTF-8"?>
<PeakList>
  <PeakList1D>
    <PeakList1DHeader creator="nmrsu" date="2018-07-23T13:08:59.154+08:00" expNo="1" name="HG-HMY-180721-3" owner="" procNo="1" source="D:/NMR_DATA/test">
      <PeakPickDetails>F1=16.163691ppm, F2=-3.861852ppm, MI=0.00cm, MAXI=10000.00cm, PC=1.000
      </PeakPickDetails>
    </PeakList1DHeader>
    <Peak1D F1="15.105947" intensity="1.167233e-002" type="0"/>
    <Peak1D F1="7.919403" intensity="1.119586e-002" type="0"/>
    <Peak1D F1="7.881678" intensity="1.104621e-002" type="0"/>
    <Peak1D F1="7.745034" intensity="1.158698e-002" type="0"/>
    <Peak1D F1="7.699681" intensity="1.136165e-002" type="0"/>
    <Peak1D F1="7.665166" intensity="2.739454e-002" type="0"/>
    <Peak1D F1="7.643622" intensity="2.987145e-002" type="0"/>
    <Peak1D F1="7.619973" intensity="1.894747e-002" type="0"/>
    <Peak1D F1="7.585881" intensity="2.298140e-002" type="0"/>
    <Peak1D F1="7.545421" intensity="6.117850e-002" type="0"/>
    <Peak1D F1="7.524377" intensity="9.012923e-002" type="0"/>
    <Peak1D F1="7.518437" intensity="1.065145e-001" type="0"/>
    <Peak1D F1="7.489640" intensity="8.431359e-001" type="0"/>
    <Peak1D F1="7.485077" intensity="1.352259e+000" type="0"/>
    <Peak1D F1="7.467832" intensity="3.981896e+000" type="0"/>
    <Peak1D F1="7.464843" intensity="3.997128e+000" type="0"/>
    <Peak1D F1="7.460162" intensity="3.425499e+000" type="0"/>
    <Peak1D F1="7.442414" intensity="3.288409e+000" type="0"/>
    <Peak1D F1="7.422869" intensity="1.400234e+000" type="0"/>
    <Peak1D F1="7.401696" intensity="7.797626e-001" type="0"/>
    <Peak1D F1="7.397729" intensity="1.218564e+000" type="0"/>
    <Peak1D F1="7.393172" intensity="7.145621e-001" type="0"/>
    <Peak1D F1="7.387310" intensity="5.941363e-001" type="0"/>
    <Peak1D F1="7.380346" intensity="1.306853e+000" type="0"/>
    <Peak1D F1="7.364841" intensity="3.592072e+000" type="0"/>
    <Peak1D F1="7.344014" intensity="4.214589e+000" type="0"/>
    <Peak1D F1="7.323438" intensity="1.093905e+000" type="0"/>
    <Peak1D F1="7.314910" intensity="2.227901e+000" type="0"/>
    <Peak1D F1="7.310194" intensity="3.177483e+000" type="0"/>
    <Peak1D F1="7.306091" intensity="3.764898e+000" type="0"/>
    <Peak1D F1="7.295573" intensity="5.975720e-001" type="0"/>
    <Peak1D F1="7.276225" intensity="6.301097e-001" type="0"/>
    <Peak1D F1="7.259713" intensity="1.369648e+001" type="0"/>
    <Peak1D F1="7.244534" intensity="1.021754e+000" type="0"/>
    <Peak1D F1="7.224901" intensity="2.219745e-001" type="0"/>
    <Peak1D F1="7.165322" intensity="3.212180e+000" type="0"/>
    <Peak1D F1="7.144813" intensity="2.732098e+000" type="0"/>
    <Peak1D F1="7.118260" intensity="1.108311e-001" type="0"/>
    <Peak1D F1="7.111435" intensity="8.775835e-002" type="0"/>
    <Peak1D F1="7.103204" intensity="8.280699e-002" type="0"/>
    <Peak1D F1="7.088523" intensity="4.859751e-002" type="0"/>
    <Peak1D F1="7.081199" intensity="4.326821e-002" type="0"/>
    <Peak1D F1="7.062546" intensity="1.457807e-001" type="0"/>
    <Peak1D F1="7.036914" intensity="3.257007e-002" type="0"/>
    <Peak1D F1="7.018925" intensity="3.404012e-002" type="0"/>
    <Peak1D F1="6.995815" intensity="9.574549e-002" type="0"/>
    <Peak1D F1="6.984069" intensity="5.898289e-002" type="0"/>
    <Peak1D F1="6.962229" intensity="5.554763e-002" type="0"/>
    <Peak1D F1="6.942529" intensity="3.409586e-002" type="0"/>
    <Peak1D F1="6.881745" intensity="1.819563e-002" type="0"/>
    <Peak1D F1="6.863167" intensity="1.584072e-002" type="0"/>
    <Peak1D F1="6.846871" intensity="1.582284e-002" type="0"/>
    <Peak1D F1="6.803972" intensity="1.417851e-002" type="0"/>
    <Peak1D F1="6.792758" intensity="1.571799e-002" type="0"/>
    <Peak1D F1="6.755255" intensity="1.211669e-002" type="0"/>
    <Peak1D F1="5.381865" intensity="1.291947e-002" type="0"/>
    <Peak1D F1="5.348003" intensity="1.966611e-002" type="0"/>
    <Peak1D F1="5.297345" intensity="5.987542e-001" type="0"/>
    <Peak1D F1="5.137533" intensity="1.111755e-002" type="0"/>
    <Peak1D F1="5.117282" intensity="1.934349e-002" type="0"/>
    <Peak1D F1="5.092607" intensity="1.456342e-002" type="0"/>
    <Peak1D F1="4.939327" intensity="2.207708e+000" type="0"/>
    <Peak1D F1="4.915205" intensity="2.939032e+000" type="0"/>
    <Peak1D F1="4.876288" intensity="1.459403e-002" type="0"/>
    <Peak1D F1="4.855442" intensity="1.485526e-002" type="0"/>
    <Peak1D F1="4.840110" intensity="2.509730e-002" type="0"/>
    <Peak1D F1="4.825931" intensity="1.872829e-002" type="0"/>
    <Peak1D F1="4.806642" intensity="1.169619e-002" type="0"/>
    <Peak1D F1="4.755445" intensity="1.525387e+000" type="0"/>
    <Peak1D F1="4.731381" intensity="1.183028e+000" type="0"/>
    <Peak1D F1="4.665064" intensity="2.938166e-002" type="0"/>
    <Peak1D F1="4.583943" intensity="1.167998e-002" type="0"/>
    <Peak1D F1="4.563093" intensity="1.112240e-002" type="0"/>
    <Peak1D F1="4.148314" intensity="1.088896e-002" type="0"/>
    <Peak1D F1="4.130158" intensity="3.098466e-002" type="0"/>
    <Peak1D F1="4.112134" intensity="3.398376e-002" type="0"/>
    <Peak1D F1="4.093719" intensity="1.095640e-002" type="0"/>
    <Peak1D F1="4.066197" intensity="1.205693e-002" type="0"/>
    <Peak1D F1="3.649196" intensity="4.172922e-002" type="0"/>
    <Peak1D F1="3.633610" intensity="3.180292e-002" type="0"/>
    <Peak1D F1="3.593886" intensity="1.062056e-002" type="0"/>
    <Peak1D F1="3.515578" intensity="1.220715e-002" type="0"/>
    <Peak1D F1="3.444950" intensity="1.320707e-002" type="0"/>
    <Peak1D F1="3.429153" intensity="1.087967e-002" type="0"/>
    <Peak1D F1="2.866552" intensity="1.185295e-002" type="0"/>
    <Peak1D F1="2.726979" intensity="1.329388e-002" type="0"/>
    <Peak1D F1="2.642723" intensity="1.707045e-002" type="0"/>
    <Peak1D F1="2.596592" intensity="1.583302e-002" type="0"/>
    <Peak1D F1="2.583179" intensity="6.703305e-002" type="0"/>
    <Peak1D F1="2.562084" intensity="1.658025e-002" type="0"/>
    <Peak1D F1="2.549365" intensity="1.718198e-002" type="0"/>
    <Peak1D F1="2.489466" intensity="1.363999e-002" type="0"/>
    <Peak1D F1="2.460787" intensity="1.668828e-002" type="0"/>
    <Peak1D F1="2.425315" intensity="1.087113e+001" type="0"/>
    <Peak1D F1="2.359345" intensity="5.066453e-002" type="0"/>
    <Peak1D F1="2.344368" intensity="4.003338e-002" type="0"/>
    <Peak1D F1="2.314905" intensity="2.976086e-001" type="0"/>
    <Peak1D F1="2.306282" intensity="2.088486e-001" type="0"/>
    <Peak1D F1="2.286499" intensity="5.138833e-002" type="0"/>
    <Peak1D F1="2.263498" intensity="4.325924e-001" type="0"/>
    <Peak1D F1="2.236350" intensity="3.669662e-002" type="0"/>
    <Peak1D F1="2.210153" intensity="3.488715e-002" type="0"/>
    <Peak1D F1="2.200627" intensity="2.967524e-002" type="0"/>
    <Peak1D F1="2.169134" intensity="3.318287e-002" type="0"/>
    <Peak1D F1="2.154696" intensity="3.758094e-002" type="0"/>
    <Peak1D F1="2.137607" intensity="2.308577e-002" type="0"/>
    <Peak1D F1="2.103402" intensity="1.500000e+001" type="0"/>
    <Peak1D F1="2.043236" intensity="2.452118e-001" type="0"/>
    <Peak1D F1="2.031581" intensity="3.061118e-001" type="0"/>
    <Peak1D F1="2.012447" intensity="7.341391e-002" type="0"/>
    <Peak1D F1="1.995327" intensity="6.167942e-002" type="0"/>
    <Peak1D F1="1.976312" intensity="5.184758e-002" type="0"/>
    <Peak1D F1="1.941003" intensity="1.169086e-001" type="0"/>
    <Peak1D F1="1.890947" intensity="9.224289e-002" type="0"/>
    <Peak1D F1="1.677821" intensity="2.147617e-001" type="0"/>
    <Peak1D F1="1.633302" intensity="1.595166e-001" type="0"/>
    <Peak1D F1="1.591643" intensity="2.284737e-001" type="0"/>
    <Peak1D F1="1.554492" intensity="1.057667e+001" type="0"/>
    <Peak1D F1="1.508656" intensity="3.418581e-001" type="0"/>
    <Peak1D F1="1.452085" intensity="2.259246e-001" type="0"/>
    <Peak1D F1="1.426623" intensity="4.647382e-001" type="0"/>
    <Peak1D F1="1.413669" intensity="2.880699e-001" type="0"/>
    <Peak1D F1="1.398257" intensity="3.078938e-001" type="0"/>
    <Peak1D F1="1.379830" intensity="3.765737e-001" type="0"/>
    <Peak1D F1="1.361705" intensity="3.770148e-001" type="0"/>
    <Peak1D F1="1.333161" intensity="1.205255e+000" type="0"/>
    <Peak1D F1="1.284245" intensity="1.783859e+000" type="0"/>
    <Peak1D F1="1.255374" intensity="5.553809e+000" type="0"/>
    <Peak1D F1="1.213507" intensity="1.217633e+000" type="0"/>
    <Peak1D F1="1.193750" intensity="5.572309e-001" type="0"/>
    <Peak1D F1="1.163908" intensity="7.264169e-001" type="0"/>
    <Peak1D F1="1.139093" intensity="5.396086e-001" type="0"/>
    <Peak1D F1="1.079454" intensity="3.152441e-001" type="0"/>
    <Peak1D F1="1.000543" intensity="2.398778e-001" type="0"/>
    <Peak1D F1="0.956612" intensity="3.983913e-001" type="0"/>
    <Peak1D F1="0.945724" intensity="4.128947e-001" type="0"/>
    <Peak1D F1="0.937990" intensity="4.957762e-001" type="0"/>
    <Peak1D F1="0.927550" intensity="5.323993e-001" type="0"/>
    <Peak1D F1="0.919238" intensity="4.664434e-001" type="0"/>
    <Peak1D F1="0.913028" intensity="6.573928e-001" type="0"/>
    <Peak1D F1="0.895836" intensity="1.193929e+000" type="0"/>
    <Peak1D F1="0.880243" intensity="1.815795e+000" type="0"/>
    <Peak1D F1="0.862183" intensity="1.566106e+000" type="0"/>
    <Peak1D F1="0.858184" intensity="1.560503e+000" type="0"/>
    <Peak1D F1="0.836699" intensity="1.104902e+000" type="0"/>
    <Peak1D F1="0.801676" intensity="5.394157e-001" type="0"/>
    <Peak1D F1="0.777820" intensity="3.639444e-001" type="0"/>
    <Peak1D F1="0.757010" intensity="2.680602e-001" type="0"/>
    <Peak1D F1="0.643509" intensity="8.766714e-002" type="0"/>
    <Peak1D F1="0.513407" intensity="3.069791e-002" type="0"/>
    <Peak1D F1="0.469000" intensity="2.872710e-002" type="0"/>
    <Peak1D F1="0.412949" intensity="2.270005e-002" type="0"/>
    <Peak1D F1="0.385498" intensity="2.132804e-002" type="0"/>
    <Peak1D F1="0.361127" intensity="1.947668e-002" type="0"/>
    <Peak1D F1="0.344088" intensity="1.730182e-002" type="0"/>
    <Peak1D F1="0.321221" intensity="1.578628e-002" type="0"/>
    <Peak1D F1="0.292453" intensity="1.420035e-002" type="0"/>
    <Peak1D F1="0.255635" intensity="1.421354e-002" type="0"/>
    <Peak1D F1="0.246904" intensity="1.305478e-002" type="0"/>
    <Peak1D F1="0.159437" intensity="1.191821e-002" type="0"/>
    <Peak1D F1="0.146078" intensity="4.826435e-002" type="0"/>
    <Peak1D F1="0.069785" intensity="1.449201e-001" type="0"/>
    <Peak1D F1="0.007848" intensity="4.042109e-001" type="0"/>
    <Peak1D F1="-0.000149" intensity="1.097827e+001" type="0"/>
    <Peak1D F1="-0.008096" intensity="6.704648e-001" type="0"/>
    <Peak1D F1="-0.067428" intensity="2.596999e-002" type="0"/>
    <Peak1D F1="-0.079732" intensity="2.841261e-002" type="0"/>
    <Peak1D F1="-0.112167" intensity="1.909047e-002" type="0"/>
    <Peak1D F1="-0.149686" intensity="5.557270e-002" type="0"/>
    <Peak1D F1="-0.189057" intensity="1.480883e-002" type="0"/>
    <Peak1D F1="-0.220645" intensity="1.366270e-002" type="0"/>
    <Peak1D F1="-0.229116" intensity="1.624554e-002" type="0"/>
    <Peak1D F1="-0.267345" intensity="1.361554e-002" type="0"/>
    <Peak1D F1="-0.380898" intensity="1.271518e-002" type="0"/>
    <Peak1D F1="-0.389712" intensity="1.259632e-002" type="0"/>
    <Peak1D F1="-0.434303" intensity="1.169987e-002" type="0"/>
    <Peak1D F1="-0.902225" intensity="1.344893e-002" type="0"/>
    <Peak1D F1="-3.336715" intensity="1.064441e-002" type="0"/>
  </PeakList1D>
</PeakList>
