# Supplementary material for: Design, Synthesis, and Biological Evaluation of Pyrano[2,3-c]-pyrazole–Based RalA Inhibitors Against Hepatocellular Carcinoma
Source: Front Chem. 2021 Nov 15;9:700956. doi: 10.3389/fchem.2021.700956 (PMC8634879; doi:10.3389/fchem.2021.700956)
Supplement: Supplementary file 3 [file DataSheet2.ZIP › NMR_spectra/4ad H C/1/shimvalues]

# Mon Jul 23 13:08:57 2018
#$$PROBEID=2
#$$PROBEINFO=5 mm PABBO BB/19F-1H/D Z-GRD Z116098/0014
#$$PICSINFO=Z116098_0014_02.par
#$$SHIMID=292722
#
# Active Shim Gradients
#
Z           		10740           
Z2          		3600            
Z3          		-643            
Z4          		-4134           
Z5          		-300            
Z6          		1336            
Z7          		2459            
Z8          		4105            
X           		-4207           
XZ          		14388           
XZ2         		-11487          
XZ3         		-1799           
XZ4         		-2113           
XZ5         		-7025           
Y           		719             
YZ          		-5956           
YZ2         		120             
YZ3         		253             
YZ4         		1667            
YZ5         		-314            
XY          		10524           
XYZ         		545             
XYZ2        		-1101           
XYZ3        		795             
XYZ4        		561             
XYZ5        		-5066           
(X2-Y2)     		11132           
(X2-Y2)Z    		4050            
(X2-Y2)Z2   		405             
(X2-Y2)Z3   		-364            
(X2-Y2)Z4   		-1167           
(X2-Y2)Z5   		3514            
X3          		-1173           
X3Z         		1437            
Y3          		3139            
Y3Z         		2581            
#
# Lock Parameter
#
FIELD		4958.580
LOCKPHASE		170.600 
LOCKPOWER		-30.000 
LOCKGAIN		120.565 
LOCKDC		-50.000 
LOCKSHIFT		7.240   
LOOPGAIN		-12.000 
LOOPTIME		0.400   
LOOPFILTER		100.000 
#
IEEE64_VERSION_CODE 1
#
# Shim currents 
#
SHIM_SETTING [1 ]  5469.17594613   
SHIM_SETTING [2 ]  763.44082622    
SHIM_SETTING [3 ]  -1715.73793269  
SHIM_SETTING [4 ]  5754.21681858   
SHIM_SETTING [5 ]  -2851.56730595  
SHIM_SETTING [6 ]  -2841.89255427  
SHIM_SETTING [7 ]  4274.99751349   
SHIM_SETTING [8 ]  892.95060766    
SHIM_SETTING [9 ]  -69.84459397    
SHIM_SETTING [10]  128.74725948    
SHIM_SETTING [11]  0.00000000      
SHIM_SETTING [12]  558.26700000    
SHIM_SETTING [13]  5719.85100000   
SHIM_SETTING [14]  -1265.56500000  
SHIM_SETTING [15]  -6248.38058715  
SHIM_SETTING [16]  -26892.53158715 
SHIM_SETTING [17]  12445.49300000  
SHIM_SETTING [18]  -1797.79400000  
SHIM_SETTING [19]  -5874.92259588  
SHIM_SETTING [20]  5622.19040412   
SHIM_SETTING [21]  11882.24700000  
SHIM_SETTING [22]  2249.04300000   
SHIM_SETTING [23]  16263.95700000  
SHIM_SETTING [24]  7740.34800000   
SHIM_SETTING [25]  7464.59700000   
SHIM_SETTING [26]  -645.80600000   
SHIM_SETTING [27]  128.00800000    
SHIM_SETTING [28]  -4052.31920642  
SHIM_SETTING [29]  657.95000000    
SHIM_SETTING [30]  8956.06600000   
SHIM_SETTING [31]  -4201.50600000  
SHIM_SETTING [32]  7618.12079358   
SHIM_SETTING [33]  5606.99400000   
SHIM_SETTING [34]  6328.34500000   
SHIM_SETTING [35]  8954.82100000   
SHIM_SETTING [36]  12584.09200000  
SHIM_SETTING [37]  2776.31729794   
SHIM_SETTING [38]  397.59629794    
SHIM_SETTING [39]  2150.72000000   
SHIM_SETTING [40]  0.00000000      
